# Supplementary material for: Dissecting genomic hotspots underlying seed protein, oil, and sucrose content in an interspecific mapping population of soybean using high‐density linkage mapping
Source: Plant Biotechnol J. 2018 May 16;16(11):1939–53. doi: 10.1111/pbi.12929 (PMC6181215; doi:10.1111/pbi.12929)
Supplement: Supplementary file 8 — Table S1 (a) Mean, range, statistics, and heritability of seed protein, oil, and sucrose content (%) evaluated in F7:8 recombinant inbred lines (RILs) derived from an inter‐specific population and two parental lines, Williams 82 (G. max) and PI 483460B (G. soja). The RILs were grown in different field environments of years and locations. (b) Pearson correlation coefficients (r 2) and probability (Pr., in a second italicized line) among seed oil, protein, and sucrose content evaluated in F7:8 recombinant inbred lines (RILs) of an inter‐specific mapping population, Williams 82 (G. max) × PI 483460B (G. soja). This population was grown in different field environments of years and locations. Table S2 Distribution of SNPs, recombination bins and markers mapped on soybean chromosomes/linkage groups. (A) Skim‐WGS; (B) 3K‐SNP. Table S3 Identification of candidate genes underlying oil, protein and sucrose QTL. Table S4 Gene Ontology enrichment. Table S5 (A) Identification of allelic variation associated with protein/oil content, geographic origin, maturity, and group. (B) Analysis of variance for protein and oil haplotypes. Table S6 (A) Identification of allelic variation associated with sucrose content and seed coat color. (B) Analysis of variance for Sucrose haplotypes. Table S7 Identification on non‐synonymous SNPs underlying qPro_20 QTL. Table S8 Details of effects predicted for the amino acid changes observed naturally among soybean cultivars for the genes underlying seed protein QTL. Table S9 Identification on non‐synonymous SNPs underlying qSuc_08 QTL. Table S10 Details of effects predicted for the amino acid changes observed naturally among soybean cultivars for the genes underlying seed sucrose QTL. [file PBI-16-1939-s001.xlsx]

## Sheet: S 1
Supplementary Table S1a. Mean, range, statistics, and broad-sense heritability of seed protein, oil, and sucrose content (%) evaluated in F7:8 recombinant inbred lines (RILs) derived from an inter-specific population and two parental lines, Williams 82 (G. max) and PI 483460B (G. soja). The RILs were grown in different field environments of years and locations.
Environment (†)	Trait	Parents		RIL population			Skewness	Kurtosis	Shapiro-Wilk (w) (‡)	H2b
	(%)	Williams 82	PI 483460B	Mean	Min	Max
BREC-12	Oil	19.7	13.3	15.15	14.06	19.82	2.21	10.35	0.853	0.97
	Protein	45.1	48.9	48.26	42.84	53.59	0.13	0.06	0.991	0.99
	Sucrose	4.6	2.3	4.16	1.94	6.96	0.25	0.34	0.994	0.94
BREC-13	Oil	21.2	14.8	16.35	14.49	21.29	1.17	4.36	0.936	0.9
	Protein	42.6	47.4	45.51	38.34	52.52	0.02	0	0.996	0.9
	Sucrose	5	3.3	3.79	0.93	6.69	0.08	-0.37	0.993	0.9
BREC-14	Oil	20.2	13.2	15.3	13.73	20.73	1.8	8.486	0.898	0.92
	Protein	43	47.8	46.61	39.64	52.34	0.16	0.25	0.992	0.91
	Sucrose	5.5	2.6	3.76	0.65	6.41	0.08	-0.05	0.997	0.89
CR-13	Oil	23.6	14	16.96	14.44	23.93	1.22	3.94	0.938	0.96
	Protein	42.1	47.1	45.59	40.89	51.5	0.19	-0.37	0.992	0.91
	Sucrose	3.9	2.1	2.68	0.12	6.47	0.35	0.91	0.986	0.82
(†): BREC-12: the Bradford Research and Education Center (BREC), University of Missouri (MU), in summer of 2012; BREC-13: the BREC, MU, in summer of 2013; BREC-14: the BREC, MU, in summer of 2014; and CR-13: the soybean nursery in Costa Rica in spring of 2013.
(‡): Shapiro-Wilk (w) test was conducted for the normality analysis of each trait.
Supplementary Table S1b. Pearson correlation coefficients (r2) and probability (Pr., in a second italicized line) among seed oil, protein, and sucrose content evaluated in F7:8 recombinant inbred lines (RILs) of an inter-specific mapping population, Williams 82 (G. max) × PI 483460B (G. soja). This population was grown in different field environments of years and locations.
Field environment (†)
Trait	BREC-12		BREC-13		BREC-14		CR-13
	Protein	Sucrose	Protein	Sucrose	Protein	Sucrose	Protein	Sucrose
Oil	-0.63	-0.04	-0.63	0.01	-0.49	-0.19	-0.65	0.01
	<.0001	0.517	<.0001	0.851	<.0001	0.001	<.0001	0.9
Protein		-0.46		-0.48		-0.47		-0.37
		<.0001		<.0001		<.0001		<.0001
(†): BREC-12: the Bradford Research and Education Center (BREC), University of Missouri (MU), in summer of 2012; BREC-13: the BREC, MU, in summer of 2013; BREC-14: the BREC, MU, in summer of 2014; and CR-13: the soybean nursery in Costa Rica in spring of 2013.

## Sheet: S 2
Supplementary Table S2: Distribution of SNPs, recombination bins and markers mapped on soybean chromosomes/linkage groups. A. Skim-WGS; B. 3K-SNP
	A	Chr.	Number of SNPs identified	Number of bins mapped	Length(cM)	Density (no.of bins/cM)
		1	12958	295	93.5	0.316949
		2	7532	242	132.17	0.546157
		3	222	131	76.03	0.580382
		4	9670	190	80.24	0.422316
		5	558	146	88.23	0.604315
		6	15743	247	114.33	0.462874
		7	2670	156	88.34	0.566282
		8	4040	243	104.5	0.430041
		9	4570	265	175.76	0.663245
		10	10225	316	115.08	0.364177
		11	347	119	94.64	0.795294
		12	513	145	90.28	0.622621
		13	2840	251	124.56	0.496255
		14	932	135	85.64	0.63437
		15	4197	310	88.34	0.284968
		16	1494	146	85.02	0.582329
		17	1898	205	103.08	0.502829
		18	7603	258	107.44	0.416434
		19	1769	139	95.39	0.686259
		20	1561	131	79.07	0.603588
		total	91342	4070	2021.64	0.496717
	B	Chr.	Number of SNPs identified	Length(cM)	Density (SNP/cM)
		1	171	131.788	0.77069
		2	161	149.257	0.927062
		3	165	142.545	0.863909
		4	130	123.407	0.949285
		5	161	135.278	0.840236
		6	199	157.198	0.78994
		7	120	125.818	1.04848
		8	262	223.186	0.851855
		9	176	134.509	0.764256
		10	229	183.868	0.802917
		11	137	142.047	1.03684
		12	113	121.209	1.07265
		13	171	146.738	0.858117
		14	152	149.303	0.982257
		15	179	167.222	0.934201
		16	153	141.114	0.922314
		17	178	146.682	0.824056
		18	223	143.944	0.645489
		19	120	129.139	1.07616
		20	143	131.397	0.91886
		total	3343	2925.65	0.875157

## Sheet: S 3
Supplementary Table S3: Identification of candidate genes underlying oil, protein and sucrose QTL.
QTL	Gmax 2.0 Primary Protein ID (1)	Protein Length (AA)	Top Uniref100 BLASTP Hit (2)	E-value (E<10-6)	% Coverage	Top Descriptive Uniref100 BLASTP Hit (3)	E-value (E<10-6)	% Coverage	Top Arabidopsis (TAIR10) BLASTP Hit (4)	E-value (E<10-6)	Coverage	Biological Process IDs (5)	Biological Process Descriptions	Molecular Function IDs (6)	Molecular Function Descriptions	Cellular Component IDs (7)	Cellular Component Descriptions	PFAM IDs (8)	PFAM_Descriptions	Panther IDs (9)	Panther_Descriptions	KOG IDs (10)	KOG_Desctiptions
qOil_02	Glyma.02G271200	516	K7KB21 Uncharacterized protein n=1 Tax=Glycine max RepID=K7KB21_SOYBN	0	90.77	G7KHF1 Receptor-like protein kinase n=1 Tax=Medicago truncatula RepID=G7KHF1_MEDTR	0	48.33	AT2G33060.1|Symbols:AtRLP27, RLP27|receptor like protein 27|chr2:14025661-14028087 FORWARD LENGTH=808	1e-75	57.18	GO:0006952 GO:0007165	defense response; "signal transduction"	GO:0016301	kinase activity	GO:0005886	plasma membrane	PF00560	Leucine Rich Repeat	PTHR24420	LEUCINE-RICH REPEAT RECEPTOR-LIKE PROTEIN KINASE	KOG0472	Leucine-rich_repeat_protein
	Glyma.02G271300	761	I1JIM3 Uncharacterized protein n=1 Tax=Glycine max RepID=I1JIM3_SOYBN	0	100	B0BLA8 CM0545.360.nc protein n=1 Tax=Lotus japonicus RepID=B0BLA8_LOTJA	0	100.13	AT3G21620.1|Symbols:|ERD (early-responsive to dehydration stress) family protein|chr3:7611044-7614041 REVERSE LENGTH=756	0	98.41	GO:0008150	biological process	GO:0003674	molecular function	GO:0005886 GO:0016020	membrane; "plasma membrane"	PF02714	Domain of unknown function DUF221	PTHR13018	PROBABLE MEMBRANE PROTEIN DUF221-RELATED	KOG1134	Uncharacterized_conserved_protein
	Glyma.02G271400	155	C6SWT9 Uncharacterized protein n=1 Tax=Glycine max RepID=C6SWT9_SOYBN	7e-106	100	B0BLA9 CM0545.330.nc protein n=1 Tax=Lotus japonicus RepID=B0BLA9_LOTJA	5e-59	67.43	AT3G44020.1|Symbols:|thylakoid lumenal P17.1 protein|chr3:15801382-15802561 FORWARD LENGTH=159	2e-46	71.07	NA	NA	NA	NA	GO:0009543	chloroplast thylakoid lumen	NA	NA	NA	NA	NA	NA
	Glyma.02G271500	1119	I1JIM7 Ubiquitin carboxyl-terminal hydrolase n=1 Tax=Glycine max RepID=I1JIM7_SOYBN	0	100	I1JIM7 Ubiquitin carboxyl-terminal hydrolase n=1 Tax=Glycine max RepID=I1JIM7_SOYBN	0	100	AT5G06600.1|Symbols:UBP12|ubiquitin-specific protease 12|chr5:2019545-2027834 REVERSE LENGTH=1116	0	100.18	GO:0006007 GO:0006511	glucose catabolic process; "ubiquitin-dependent protein catabolic process"	GO:0004221 GO:0004843	ubiquitin-specific protease activity; "ubiquitin thiolesterase activity"	GO:0005634 GO:0005829	cytosol; "nucleus"	PF00917 PF00443 PF12436	MATH domain; "Ubiquitin carboxyl-terminal hydrolase"; "ICP0-binding domain of Ubiquitin-specific protease 7"	PTHR24006	FAMILY NOT NAMED	KOG1863	Ubiquitin_carboxyl-terminal_hydrolase
	Glyma.02G271600	511	K7KB23 Uncharacterized protein n=1 Tax=Glycine max RepID=K7KB23_SOYBN	0	100	G7IVN5 Pentatricopeptide repeat-containing protein n=1 Tax=Medicago truncatula RepID=G7IVN5_MEDTR	0	99.2	AT3G49730.1|Symbols:|Tetratricopeptide repeat (TPR)-like superfamily protein|chr3:18445730-18447646 REVERSE LENGTH=638	4e-61	70.85	GO:0007131 GO:0009560 GO:0009691	cytokinin biosynthetic process; "embryo sac egg cell differentiation"; "reciprocal meiotic recombination"	NA	NA	GO:0005739	mitochondrion	PF01535	PPR repeat	PTHR24015	FAMILY NOT NAMED	NA	NA
	Glyma.02G271700	682	I1JIM9 Uncharacterized protein n=2 Tax=Glycine max RepID=I1JIM9_SOYBN	0	100	G7KHC0 Tousled-like kinase n=1 Tax=Medicago truncatula RepID=G7KHC0_MEDTR	0	101.49	AT5G20930.1|Symbols:TSL|Protein kinase superfamily protein|chr5:7098213-7102970 FORWARD LENGTH=688	0	98.84	GO:0006468	protein phosphorylation	GO:0004674 GO:0005515 GO:0016301 GO:0042802	identical protein binding; "kinase activity"; "protein binding"; "protein serine/threonine kinase activity"	GO:0005634 GO:0005737 GO:0009507	chloroplast; "cytoplasm"; "nucleus"	PF00069	Protein kinase domain	PTHR22974	MIXED LINEAGE PROTEIN KINASE	KOG0583	Serine/threonine_protein_kinase
	Glyma.02G271800	286	I1JIN0 Uncharacterized protein n=1 Tax=Glycine max RepID=I1JIN0_SOYBN	0	100	Q2HS41 rRNA-processing protein UTP23-like protein n=2 Tax=Medicago truncatula RepID=Q2HS41_MEDTR	4e-161	98.62	AT2G34570.1|Symbols:MEE21|PIN domain-like family protein|chr2:14563048-14564681 REVERSE LENGTH=281	3e-90	97.15	GO:0009220 GO:0009793	embryo development ending in seed dormancy; "pyrimidine ribonucleotide biosynthetic process"	GO:0003674	molecular function	GO:0005634	nucleus	PF04900	Fcf1	PTHR12416	UNCHARACTERIZED	KOG3164	Uncharacterized_proteins_of_PilT_N-term./Vapc_superfamily
	Glyma.02G271900	1204	I1JIN1 Uncharacterized protein n=1 Tax=Glycine max RepID=I1JIN1_SOYBN	0	100	B9HQG8 TITAN7 family protein n=1 Tax=Populus trichocarpa RepID=B9HQG8_POPTR	0	99.92	AT2G27170.2|Symbols:TTN7, SMC3|Structural maintenance of chromosomes (SMC) family protein|chr2:11609319-11617064 REVERSE LENGTH=1204	0	99.83	GO:0007059 GO:0007062 GO:0010267 GO:0035196 GO:0051607	chromosome segregation; "defense response to virus"; "production of miRNAs involved in gene silencing by miRNA"; "production of ta-siRNAs involved in RNA interference"; "sister chromatid cohesion"	GO:0003682 GO:0005524	ATP binding; "chromatin binding"	GO:0000785 GO:0005634 GO:0005737 GO:0005819 GO:0008278 GO:0009506 GO:0016363	chromatin; "cohesin complex"; "cytoplasm"; "nuclear matrix"; "nucleus"; "plasmodesma"; "spindle"	PF02463 PF06470	RecF/RecN/SMC N terminal domain; "SMC proteins Flexible Hinge Domain"	PTHR18937	STRUCTURAL MAINTENANCE OF CHROMOSOMES SMC FAMILY MEMBER	KOG0964	Structural_maintenance_of_chromosome_protein_3_(sister_chromatid_cohesion_complex_Cohesin,_subunit_SMC3)
	Glyma.02G272000	122	I1JIN3 50S ribosomal protein L20 n=1 Tax=Glycine max RepID=I1JIN3_SOYBN	1e-82	100	I1JIN3 50S ribosomal protein L20 n=1 Tax=Glycine max RepID=I1JIN3_SOYBN	1e-82	100	AT1G16740.1|Symbols:|Ribosomal protein L20|chr1:5727773-5728950 FORWARD LENGTH=126	5e-73	94.44	GO:0006412 GO:0042254	ribosome biogenesis; "translation"	GO:0003735 GO:0019843	rRNA binding; "structural constituent of ribosome"	GO:0005622 GO:0005840 GO:0009507	chloroplast; "intracellular"; "ribosome"	PF00453	Ribosomal protein L20	PTHR10986	39S RIBOSOMAL PROTEIN L20	KOG4707	Mitochondrial/chloroplast_ribosomal_protein_L20
	Glyma.02G272100	651	I1JIN5 Uncharacterized protein n=2 Tax=Glycine max RepID=I1JIN5_SOYBN	0	100	G7J6L9 Beta-D-glucosidase n=1 Tax=Medicago truncatula RepID=G7J6L9_MEDTR	0	100	AT5G20950.2|Symbols:|Glycosyl hydrolase family protein|chr5:7107609-7110775 REVERSE LENGTH=624	0	100.32	GO:0005975 GO:0009627 GO:0034976	carbohydrate metabolic process; "response to endoplasmic reticulum stress"; "systemic acquired resistance"	GO:0004553	hydrolase activity, hydrolyzing O-glycosyl compounds	GO:0005576 GO:0005618 GO:0009505 GO:0009506 GO:0016020	cell wall; "extracellular region"; "membrane"; "plant-type cell wall"; "plasmodesma"	PF01915 PF00933	Glycosyl hydrolase family 3 C-terminal domain; "Glycosyl hydrolase family 3 N terminal domain"	NA	NA	NA	NA
	Glyma.02G272200	1366	K7KB27 Uncharacterized protein n=1 Tax=Glycine max RepID=K7KB27_SOYBN	0	100	G7KHF8 Aldehyde oxidase n=1 Tax=Medicago truncatula RepID=G7KHF8_MEDTR	0	100.22	AT2G27150.2|Symbols:AAO3, At-AO3, AOdelta, AtAAO3|abscisic aldehyde oxidase 3|chr2:11601952-11607014 FORWARD LENGTH=1332	0	101.58	GO:0009688 GO:0055114	abscisic acid biosynthetic process; "oxidation-reduction process"	GO:0003824 GO:0004031 GO:0005506 GO:0009055 GO:0010293 GO:0016491 GO:0016614 GO:0031625 GO:0046872 GO:0050302 GO:0050660 GO:0051536 GO:0051537	2 iron, 2 sulfur cluster binding; "abscisic aldehyde oxidase activity"; "aldehyde oxidase activity"; "catalytic activity"; "electron carrier activity"; "flavin adenine dinucleotide binding"; "indole-3-acetaldehyde oxidase activity"; "iron-sulfur cluster binding"; "iron ion binding"; "metal ion binding"; "oxidoreductase activity"; "oxidoreductase activity, acting on CH-OH group of donors"; "ubiqui…	GO:0005829	cytosol	PF01799 PF00941 PF00111 PF02738 PF01315 PF03450	[2Fe-2S] binding domain; "FAD binding domain in molybdopterin dehydrogenase"; "2Fe-2S iron-sulfur cluster binding domain"; "Molybdopterin-binding domain of aldehyde dehydrogenase"; "Aldehyde oxidase and xanthine dehydrogenase, a/b hammerhead domain"; "CO dehydrogenase flavoprotein C-terminal domain"	PTHR11908	XANTHINE DEHYDROGENASE	KOG0430	Xanthine_dehydrogenase
	Glyma.02G272400	1368	I1JIN7 Uncharacterized protein n=1 Tax=Glycine max RepID=I1JIN7_SOYBN	0	100	D8KXX2 AO2 n=1 Tax=Arachis hypogaea RepID=D8KXX2_ARAHY	0	100.96	AT3G43600.1|Symbols:AAO2, AO3, atAO-2, AOgamma, AtAO3|aldehyde oxidase 2|chr3:15512778-15517375 REVERSE LENGTH=1321	0	102.57	GO:0009688 GO:0055114	abscisic acid biosynthetic process; "oxidation-reduction process"	GO:0003824 GO:0004031 GO:0005506 GO:0009055 GO:0016491 GO:0016614 GO:0046872 GO:0050660 GO:0051536 GO:0051537	2 iron, 2 sulfur cluster binding; "aldehyde oxidase activity"; "catalytic activity"; "electron carrier activity"; "flavin adenine dinucleotide binding"; "iron-sulfur cluster binding"; "iron ion binding"; "metal ion binding"; "oxidoreductase activity"; "oxidoreductase activity, acting on CH-OH group of donors"	GO:0005829 GO:0009507	chloroplast; "cytosol"	PF02738 PF03450 PF01799 PF00941 PF00111 PF01315	Molybdopterin-binding domain of aldehyde dehydrogenase; "CO dehydrogenase flavoprotein C-terminal domain"; "[2Fe-2S] binding domain"; "FAD binding domain in molybdopterin dehydrogenase"; "2Fe-2S iron-sulfur cluster binding domain"; "Aldehyde oxidase and xanthine dehydrogenase, a/b hammerhead domain"	PTHR11908	XANTHINE DEHYDROGENASE	KOG0430	Xanthine_dehydrogenase
	Glyma.02G272500	357	K7KB29 Uncharacterized protein n=1 Tax=Glycine max RepID=K7KB29_SOYBN	0	100	B9MYM7 Heat shock family protein n=1 Tax=Populus trichocarpa RepID=B9MYM7_POPTR	2e-32	106.5	AT2G27140.1|Symbols:|HSP20-like chaperones superfamily protein|chr2:11598496-11599264 REVERSE LENGTH=224	2e-20	52.68	GO:0009408 GO:0009644 GO:0042542	response to heat; "response to high light intensity"; "response to hydrogen peroxide"	GO:0003674	molecular function	GO:0005634 GO:0016020	membrane; "nucleus"	PF00011	Hsp20/alpha crystallin family	PTHR11527	SMALL HEAT-SHOCK PROTEIN (HSP20) FAMILY	NA	NA
	Glyma.02G272600	257	I1JIP0 Uncharacterized protein n=1 Tax=Glycine max RepID=I1JIP0_SOYBN	0	100	G7KHG5 22.0 kDa heat shock protein n=1 Tax=Medicago truncatula RepID=G7KHG5_MEDTR	2e-24	68.71	AT2G27140.1|Symbols:|HSP20-like chaperones superfamily protein|chr2:11598496-11599264 REVERSE LENGTH=224	3e-22	53.57	GO:0009408 GO:0009644 GO:0042542	response to heat; "response to high light intensity"; "response to hydrogen peroxide"	GO:0003674	molecular function	GO:0005634 GO:0016020	membrane; "nucleus"	NA	NA	PTHR11527	SMALL HEAT-SHOCK PROTEIN (HSP20) FAMILY	NA	NA
	Glyma.02G272700	653	I1JIP1 Uncharacterized protein n=1 Tax=Glycine max RepID=I1JIP1_SOYBN	0	100	G3ECQ4 Rfls1 protein n=1 Tax=Glycine max RepID=G3ECQ4_SOYBN	0	100	AT5G20990.1|Symbols:B73, SIR4, CNX, CHL6, CNX1|molybdopterin biosynthesis CNX1 protein / molybdenum cofactor biosynthesis enzyme CNX1 (CNX1)|chr5:7128737-7133397 REVERSE LENGTH=670	0	97.01	GO:0000165 GO:0006612 GO:0006777 GO:0007154 GO:0009409 GO:0009734 GO:0009738 GO:0009862 GO:0009867 GO:0010363 GO:0030968 GO:0031348 GO:0032324 GO:0043069 GO:0050832	MAPK cascade; "Mo-molybdopterin cofactor biosynthetic process"; "abscisic acid mediated signaling pathway"; "auxin mediated signaling pathway"; "cell communication"; "defense response to fungus"; "endoplasmic reticulum unfolded protein response"; "jasmonic acid mediated signaling pathway"; "molybdopterin cofactor biosynthetic process"; "negative regulation of defense response"; "negative regulati…	GO:0030151	molybdenum ion binding	GO:0005737 GO:0005829	cytoplasm; "cytosol"	PF00994 PF03454 PF03453	Probable molybdopterin binding domain; "MoeA C-terminal region (domain IV)"; "MoeA N-terminal region (domain I and II)"	PTHR10192	MOLYBDOPTERIN BIOSYNTHESIS PROTEIN	KOG2371	Molybdopterin_biosynthesis_protein
	Glyma.02G272800	397	K7KB30 Uncharacterized protein n=1 Tax=Glycine max RepID=K7KB30_SOYBN	0	100	G7KHG8 Speckle-type POZ protein n=1 Tax=Medicago truncatula RepID=G7KHG8_MEDTR	0	94.35	AT3G03740.1|Symbols:ATBPM4, BPM4|BTB-POZ and MATH domain 4|chr3:937106-939807 REVERSE LENGTH=465	0	83.23	GO:0006970 GO:0042631 GO:0071472	cellular response to salt stress; "cellular response to water deprivation"; "response to osmotic stress"	GO:0005515	protein binding	GO:0005634 GO:0005829	cytosol; "nucleus"	PF00917 PF00651	MATH domain; "BTB/POZ domain"	PTHR24411	FAMILY NOT NAMED	KOG1987	Speckle-type_POZ_protein_SPOP_and_related_proteins_with_TRAF,_MATH_and_BTB/POZ_domains
	Glyma.02G272900	67	K7KB31 Uncharacterized protein n=1 Tax=Glycine max RepID=K7KB31_SOYBN	2e-37	100	NA	NA	NA	NA	NA	NA	NA	NA	NA	NA	NA	NA	NA	NA	NA	NA	NA	NA
	Glyma.02G273000	390	I1JIP3 KRR1 small subunit processome component n=1 Tax=Glycine max RepID=I1JIP3_SOYBN	0	100	I1JIP3 KRR1 small subunit processome component n=1 Tax=Glycine max RepID=I1JIP3_SOYBN	0	100	AT5G08420.1|Symbols:|RNA-binding KH domain-containing protein|chr5:2713555-2716064 FORWARD LENGTH=391	3e-171	93.09	GO:0008150	biological process	GO:0003723	RNA binding	GO:0005634	nucleus	NA	NA	PTHR12581	HIV-1 REV BINDING PROTEIN 2, 3	KOG2874	rRNA_processing_protein
qSuc_06	Glyma.06G215400	375	I1KDA6 Uncharacterized protein n=1 Tax=Glycine max RepID=I1KDA6_SOYBN	0	100	B9NAU7 Arginine N-methyltransferase family protein n=1 Tax=Populus trichocarpa RepID=B9NAU7_POPTR	0	95.47	AT1G04870.2|Symbols:PRMT10, ATPRMT10|protein arginine methyltransferase 10|chr1:1373485-1375598 REVERSE LENGTH=383	0	94.26	GO:0009909 GO:0010228 GO:0019919 GO:0034968	histone lysine methylation; "peptidyl-arginine methylation, to asymmetrical-dimethyl arginine"; "regulation of flower development"; "vegetative to reproductive phase transition of meristem"	GO:0008168 GO:0008469 GO:0016277 GO:0035241 GO:0035242	[myelin basic protein]-arginine N-methyltransferase activity; "histone-arginine N-methyltransferase activity"; "methyltransferase activity"; "protein-arginine omega-N asymmetric methyltransferase activity"; "protein-arginine omega-N monomethyltransferase activity"	GO:0005634 GO:0005737 GO:0005829	cytoplasm; "cytosol"; "nucleus"	PF05185	PRMT5 arginine-N-methyltransferase	PTHR11006	PROTEIN ARGININE N-METHYLTRANSFERASE	KOG1499	Protein_arginine_N-methyltransferase_PRMT1_and_related_enzymes
	Glyma.06G215500	576	K7KWG9 Uncharacterized protein n=1 Tax=Glycine max RepID=K7KWG9_SOYBN	0	100	NA	NA	NA	AT4G15090.1|Symbols:FAR1|FRS (FAR1 Related Sequences) transcription factor family|chr4:8614806-8617870 FORWARD LENGTH=827	6e-39	40.99	GO:0000278 GO:0000724 GO:0006396 GO:0009410 GO:0009630 GO:0009639 GO:0009640 GO:0010017 GO:0010018 GO:0010212 GO:0010218 GO:0010388 GO:0016567 GO:0016571 GO:0016579 GO:0042753 GO:0045893 GO:0048522	RNA processing; "cullin deneddylation"; "double-strand break repair via homologous recombination"; "far-red light signaling pathway"; "gravitropism"; "histone methylation"; "mitotic cell cycle"; "photomorphogenesis"; "positive regulation of cellular process"; "positive regulation of circadian rhythm"; "positive regulation of transcription, DNA-dependent"; "protein deubiquitination"; "protein ubiq…	GO:0003700 GO:0005515 GO:0008270	protein binding; "sequence-specific DNA binding transcription factor activity"; "zinc ion binding"	GO:0005634	nucleus	PF10551	MULE transposase domain	NA	NA	NA	NA
	Glyma.06G215600	455	K7KWH0 Uncharacterized protein n=1 Tax=Glycine max RepID=K7KWH0_SOYBN	0	104.13	G7JV96 Avr9/Cf-9 rapidly elicited protein n=1 Tax=Medicago truncatula RepID=G7JV96_MEDTR	0	102.02	AT5G20050.1|Symbols:|Protein kinase superfamily protein|chr5:6774381-6775739 FORWARD LENGTH=452	2e-169	88.94	GO:0006468 GO:0010167 GO:0015706	nitrate transport; "protein phosphorylation"; "response to nitrate"	GO:0004672 GO:0004674 GO:0005524 GO:0016301 GO:0016772	ATP binding; "kinase activity"; "protein kinase activity"; "protein serine/threonine kinase activity"; "transferase activity, transferring phosphorus-containing groups"	GO:0005886	plasma membrane	PF00069	Protein kinase domain	PTHR24420	LEUCINE-RICH REPEAT RECEPTOR-LIKE PROTEIN KINASE	KOG1187	Serine/threonine_protein_kinase
	Glyma.06G215700	242	K7KWH1 Uncharacterized protein n=1 Tax=Glycine max RepID=K7KWH1_SOYBN	1e-142	91.67	M8CM07 Acyl-protein thioesterase 2 n=1 Tax=Aegilops tauschii RepID=M8CM07_AEGTA	5e-108	81.82	AT5G20060.3|Symbols:|alpha/beta-Hydrolases superfamily protein|chr5:6776800-6779447 FORWARD LENGTH=252	3e-110	78.57	NA	NA	GO:0004091 GO:0016787	carboxylesterase activity; "hydrolase activity"	GO:0005737	cytoplasm	PF02230	Phospholipase/Carboxylesterase	PTHR10655	LYSOPHOSPHOLIPASE-RELATED	KOG2112	Lysophospholipase
	Glyma.06G215800	322	K7KWH2 Uncharacterized protein n=1 Tax=Glycine max RepID=K7KWH2_SOYBN	0	100	NA	NA	NA	NA	NA	NA	NA	NA	NA	NA	NA	NA	PF00076	RNA recognition motif. (a.k.a. RRM, RBD, or RNP domain)	NA	NA	NA	NA
	Glyma.06G215900	82	K7KWH3 Uncharacterized protein n=1 Tax=Glycine max RepID=K7KWH3_SOYBN	4e-52	100	Q84TU7 FPh1 (Fragment) n=1 Tax=Gossypium hirSUTum RepID=Q84TU7_GOSHI	2e-27	69.51	AT5G20060.3|Symbols:|alpha/beta-Hydrolases superfamily protein|chr5:6776800-6779447 FORWARD LENGTH=252	5e-24	22.22	NA	NA	GO:0004091 GO:0016787	carboxylesterase activity; "hydrolase activity"	GO:0005737	cytoplasm	PF02230	Phospholipase/Carboxylesterase	PTHR10655	LYSOPHOSPHOLIPASE-RELATED	NA	NA
	Glyma.06G216200	190	K7KWH5 Uncharacterized protein (Fragment) n=2 Tax=Glycine max RepID=K7KWH5_SOYBN	1e-124	100	A2IB52 Ethylene-responsive element-binding protein n=1 Tax=Citrus sinensis RepID=A2IB52_CITSI	2e-76	96.32	AT4G17486.1|Symbols:|PPPDE putative thiol peptidase family protein|chr4:9749992-9751201 REVERSE LENGTH=224	2e-55	83.93	GO:0008150	biological process	GO:0003674	molecular function	GO:0009507	chloroplast	PF05903	PPPDE putative peptidase domain	PTHR12378	UNCHARACTERIZED	KOG0324	Uncharacterized_conserved_protein
	Glyma.06G216300	1254	K7KWH6 Uncharacterized protein n=1 Tax=Glycine max RepID=K7KWH6_SOYBN	0	100	NA	NA	NA	AT3G51690.1|Symbols:|PIF1 helicase|chr3:19176731-19178107 REVERSE LENGTH=331	9e-25	47.73	GO:0008150	biological process	GO:0003674	molecular function	GO:0005634	nucleus	PF05970	PIF1-like helicase	PTHR10492	UNCHARACTERIZED	KOG0987	DNA_helicase_PIF1/RRM3
	Glyma.06G216400	494	I1KDB0 Uncharacterized protein n=1 Tax=Glycine max RepID=I1KDB0_SOYBN	0	100	G7J8H5 Telomeric repeat-binding factor n=1 Tax=Medicago truncatula RepID=G7J8H5_MEDTR	2e-57	97.98	AT5G58340.2|Symbols:|myb-like HTH transcriptional regulator family protein|chr5:23582607-23584245 FORWARD LENGTH=448	3e-13	43.08	NA	NA	GO:0003677	DNA binding	NA	NA	PF00249	Myb-like DNA-binding domain	PTHR21717	TELOMERIC REPEAT BINDING PROTEIN	NA	NA
	Glyma.06G216500	106	Q02921 Early nodulin-93 n=2 Tax=Glycine max RepID=NO93_SOYBN	2e-67	100	Q02921 Early nodulin-93 n=2 Tax=Glycine max RepID=NO93_SOYBN	2e-67	99.06	AT5G25940.1|Symbols:|early nodulin-related|chr5:9054252-9055151 REVERSE LENGTH=115	7e-19	42.61	GO:0009723	response to ethylene stimulus	GO:0003674	molecular function	GO:0005739	mitochondrion	PF03386	Early nodulin 93 ENOD93 protein	NA	NA	NA	NA
	Glyma.06G216600	141	I1KDB1 Uncharacterized protein n=1 Tax=Glycine max RepID=I1KDB1_SOYBN	2e-97	100	G7JVA8 Zinc finger protein-like Ser/Thr protein kinase-like protein n=1 Tax=Medicago truncatula RepID=G7JVA8_MEDTR	7e-79	99.29	AT2G26695.1|Symbols:|Ran BP2/NZF zinc finger-like superfamily protein|chr2:11365275-11365789 FORWARD LENGTH=138	1e-63	99.28	GO:0008150	biological process	GO:0008270	zinc ion binding	GO:0005622 GO:0005634	intracellular; "nucleus"	PF00641	Zn-finger in Ran binding protein and others	PTHR23111	ZINC FINGER PROTEIN	NA	NA
	Glyma.06G216700	427	I1KDB2 Uncharacterized protein n=1 Tax=Glycine max RepID=I1KDB2_SOYBN	0	100	Q94A82 Nudix hydrolase 19, chloroplastic n=1 Tax=Arabidopsis thaliana RepID=NUD19_ARATH	0	99.77	AT5G20070.1|Symbols:ATNUDT19, ATNUDX19, NUDX19|nudix hydrolase homolog 19|chr5:6779893-6782308 FORWARD LENGTH=438	0	97.26	NA	NA	GO:0016787 GO:0046872	hydrolase activity; "metal ion binding"	GO:0005829 GO:0009507	chloroplast; "cytosol"	PF00293 PF09296 PF09297	NUDIX domain; "NADH pyrophosphatase-like rudimentary NUDIX domain"; "NADH pyrophosphatase zinc ribbon domain"	PTHR22769	MUTT/NUDIX HYDROLASE	KOG3084	NADH_pyrophosphatase_I_of_the_Nudix_family_of_hydrolases
	Glyma.06G216800	382	K7KWH7 Uncharacterized protein n=1 Tax=Glycine max RepID=K7KWH7_SOYBN	0	80.04	B9MTI9 Choline/ethanolamine kinase family protein n=1 Tax=Populus trichocarpa RepID=B9MTI9_POPTR	0	97.38	AT2G26830.1|Symbols:emb1187|Protein kinase superfamily protein|chr2:11443599-11446958 FORWARD LENGTH=374	1e-173	100.27	GO:0009793	embryo development ending in seed dormancy	GO:0016301 GO:0016772 GO:0016773	kinase activity; "phosphotransferase activity, alcohol group as acceptor"; "transferase activity, transferring phosphorus-containing groups"	GO:0005737	cytoplasm	PF01633	Choline/ethanolamine kinase	PTHR22603	CHOLINE/ETHANOALAMINE KINASE	KOG4720	Ethanolamine_kinase
	Glyma.06G217000	365	I1KDB5 Uncharacterized protein n=1 Tax=Glycine max RepID=I1KDB5_SOYBN	0	100	B9H979 DNAJ heat shock N-terminal domain-containing family protein n=1 Tax=Populus trichocarpa RepID=B9H979_POPTR	6e-151	102.27	AT3G57340.2|Symbols:|Heat shock protein DnaJ, N-terminal with domain of unknown function (DUF1977)|chr3:21219175-21220278 FORWARD LENGTH=367	3e-143	98.91	GO:0006457	protein folding	GO:0031072 GO:0051082	heat shock protein binding; "unfolded protein binding"	GO:0005634 GO:0005886	nucleus; "plasma membrane"	PF00226 PF09320	DnaJ domain; "Domain of unknown function (DUF1977)"	PTHR24077	FAMILY NOT NAMED	KOG0714	Molecular_chaperone_(DnaJ_superfamily)
	Glyma.06G217200	403	I1KDB7 Uncharacterized protein n=3 Tax=Glycine max RepID=I1KDB7_SOYBN	0	100	B9N9T3 GPI-anchor transamidase family protein n=1 Tax=Populus trichocarpa RepID=B9N9T3_POPTR	0	94.79	AT1G08750.3|Symbols:|Peptidase C13 family|chr1:2801283-2804392 FORWARD LENGTH=388	0	98.45	GO:0006508 GO:0016126 GO:0046520	proteolysis; "sphingoid biosynthetic process"; "sterol biosynthetic process"	GO:0003923 GO:0004197	GPI-anchor transamidase activity; "cysteine-type endopeptidase activity"	GO:0005783	endoplasmic reticulum	PF01650	Peptidase C13 family	PTHR12000	HEMOGLOBINASE FAMILY MEMBER	KOG1349	Gpi-anchor_transamidase
	Glyma.06G217300	576	K7KWI0 Uncharacterized protein n=1 Tax=Glycine max RepID=K7KWI0_SOYBN	0	108.29	G7K5B5 Filament-like plant protein n=1 Tax=Medicago truncatula RepID=G7K5B5_MEDTR	6e-83	44.78	AT2G23360.1|Symbols:|Plant protein of unknown function (DUF869)|chr2:9949420-9952727 FORWARD LENGTH=898	3e-17	30.85	GO:0006342 GO:0008150 GO:0051567	biological process; "chromatin silencing"; "histone H3-K9 methylation"	GO:0003674	molecular function	GO:0005737	cytoplasm	PF05911	Plant protein of unknown function (DUF869)	NA	NA	NA	NA
	Glyma.06G217400	974	K7KWI1 DNA-directed RNA polymerase n=1 Tax=Glycine max RepID=K7KWI1_SOYBN	0	100	K7KWI1 DNA-directed RNA polymerase n=1 Tax=Glycine max RepID=K7KWI1_SOYBN	0	99.9	AT2G24120.1|Symbols:PDE319, SCA3|DNA/RNA polymerases superfamily protein|chr2:10249358-10254530 REVERSE LENGTH=993	0	90.13	GO:0006351	transcription, DNA-dependent	GO:0003677 GO:0003899 GO:0005515	DNA-directed RNA polymerase activity; "DNA binding"; "protein binding"	GO:0005739 GO:0009507	chloroplast; "mitochondrion"	PF00940	DNA-dependent RNA polymerase	PTHR10102	DNA-DIRECTED RNA POLYMERASE, MITOCHONDRIAL	KOG1038	Mitochondrial/chloroplast_DNA-directed_RNA_polymerase_RPO41,_provides_primers_for_DNA_replication-initiation
	Glyma.06G217500	306	I1KDC1 Uncharacterized protein n=1 Tax=Glycine max RepID=I1KDC1_SOYBN	0	100	G7JE44 Methyl binding domain protein n=1 Tax=Medicago truncatula RepID=G7JE44_MEDTR	2e-79	85.07	AT1G15340.1|Symbols:MBD10|methyl-CPG-binding domain 10|chr1:5275895-5277474 REVERSE LENGTH=384	3e-42	27.6	GO:0008150	biological process	GO:0003677 GO:0008327	DNA binding; "methyl-CpG binding"	GO:0005634 GO:0005829	cytosol; "nucleus"	PF01429	Methyl-CpG binding domain	NA	NA	NA	NA
	Glyma.06G217600	291	K7KWI2 Uncharacterized protein n=1 Tax=Glycine max RepID=K7KWI2_SOYBN	0	77.54	NA	NA	NA	AT5G20200.1|Symbols:|nucleoporin-related|chr5:6816776-6821620 FORWARD LENGTH=762	2e-22	37.8	GO:0008150	biological process	GO:0003674	molecular function	GO:0005634	nucleus	NA	NA	NA	NA	NA	NA
	Glyma.06G217800	211	K7KWI5 Uncharacterized protein n=1 Tax=Glycine max RepID=K7KWI5_SOYBN	4e-151	100	C6FF62 CC-NBS-LRR class disease resistance protein n=1 Tax=Glycine max RepID=C6FF62_SOYBN	1e-123	96.68	AT1G50180.1|Symbols:|NB-ARC domain-containing disease resistance protein|chr1:18584235-18587136 FORWARD LENGTH=857	2e-34	23.8	GO:0006952	defense response	GO:0043531	ADP binding	GO:0009506	plasmodesma	NA	NA	PTHR23155	LEUCINE-RICH REPEAT-CONTAINING PROTEIN	NA	NA
	Glyma.06G218000	233	K7KWI6 Uncharacterized protein n=1 Tax=Glycine max RepID=K7KWI6_SOYBN	7e-168	100	G7JLT6 Gamma-interferon-inducible lysosomal thiol reductase n=1 Tax=Medicago truncatula RepID=G7JLT6_MEDTR	1e-94	97.85	AT1G07080.1|Symbols:|Thioredoxin superfamily protein|chr1:2170069-2171861 FORWARD LENGTH=265	2e-50	81.51	GO:0008150	biological process	GO:0003824	catalytic activity	GO:0005576 GO:0005773	extracellular region; "vacuole"	PF03227	Gamma interferon inducible lysosomal thiol reductase (GILT)	PTHR13234	GAMMA-INTERFERON INDUCIBLE LYSOSOMAL THIOL REDUCTASE (GILT)	KOG3160	Gamma-interferon_inducible_lysosomal_thiol_reductase
	Glyma.06G218100	422	K7KWI8 Uncharacterized protein n=1 Tax=Glycine max RepID=K7KWI8_SOYBN	0	100	G7JD33 Serine esterase family protein n=1 Tax=Medicago truncatula RepID=G7JD33_MEDTR	0	87.68	AT4G25770.1|Symbols:|alpha/beta-Hydrolases superfamily protein|chr4:13117821-13119982 REVERSE LENGTH=418	7e-177	91.63	GO:0008150	biological process	NA	NA	GO:0009507	chloroplast	PF05057	Putative serine esterase (DUF676)	PTHR12482	UNCHARACTERIZED	KOG4372	Predicted_alpha/beta_hydrolase
	Glyma.06G218300	360	I1KDC3 Uncharacterized protein n=2 Tax=Glycine max RepID=I1KDC3_SOYBN	0	100	U5FXE5 Inositol monophosphatase family protein n=1 Tax=Populus trichocarpa RepID=U5FXE5_POPTR	0	99.44	AT1G31190.1|Symbols:IMPL1|myo-inositol monophosphatase like 1|chr1:11144861-11146800 FORWARD LENGTH=371	0	96.5	GO:0000023 GO:0006790 GO:0019243 GO:0019252 GO:0046854	maltose metabolic process; "methylglyoxal catabolic process to D-lactate"; "phosphatidylinositol phosphorylation"; "starch biosynthetic process"; "sulfur compound metabolic process"	GO:0008441 GO:0008934	3'(2'),5'-bisphosphate nucleotidase activity; "inositol monophosphate 1-phosphatase activity"	GO:0005829 GO:0009507 GO:0009570	chloroplast; "chloroplast stroma"; "cytosol"	PF00459	Inositol monophosphatase family	PTHR20854	INOSITOL MONOPHOSPHATASE	KOG2951	Inositol_monophosphatase
	Glyma.06G218400	64	K7KWJ1 Uncharacterized protein n=1 Tax=Glycine max RepID=K7KWJ1_SOYBN	3e-39	100	NA	NA	NA	NA	NA	NA	NA	NA	NA	NA	NA	NA	NA	NA	NA	NA	NA	NA
	Glyma.06G218500	340	K7KWJ2 Uncharacterized protein n=2 Tax=Glycine max RepID=K7KWJ2_SOYBN	0	100	G7IRA4 UDP-sugar transporter sqv-7 n=1 Tax=Medicago truncatula RepID=G7IRA4_MEDTR	0	98.53	AT4G32272.1|Symbols:|Nucleotide/sugar transporter family protein|chr4:15577195-15579689 REVERSE LENGTH=344	1e-141	96.8	GO:0008150	biological process	GO:0003674	molecular function	GO:0005886	plasma membrane	PF03151	Triose-phosphate Transporter family	PTHR11132	SOLUTE CARRIER FAMILY 35	KOG1444	Nucleotide-sugar_transporter_VRG4/SQV-7
	Glyma.06G218600	80	K7KWJ3 Uncharacterized protein n=1 Tax=Glycine max RepID=K7KWJ3_SOYBN	5e-50	100	NA	NA	NA	NA	NA	NA	NA	NA	NA	NA	NA	NA	NA	NA	NA	NA	NA	NA
	Glyma.06G218700	88	K7KWJ4 Uncharacterized protein n=1 Tax=Glycine max RepID=K7KWJ4_SOYBN	6e-55	100	NA	NA	NA	NA	NA	NA	NA	NA	NA	NA	NA	NA	NA	NA	NA	NA	NA	NA
	Glyma.06G218800	127	K7KWJ5 Uncharacterized protein n=1 Tax=Glycine max RepID=K7KWJ5_SOYBN	7e-82	100	B1Q2X4 Protein disulfide isomerase n=1 Tax=Glycine max RepID=B1Q2X4_SOYBN	2e-23	48.03	AT1G77510.1|Symbols:ATPDIL1-2, PDI6, ATPDI6, PDIL1-2|PDI-like 1-2|chr1:29126742-29129433 FORWARD LENGTH=508	2e-16	11.61	GO:0006457 GO:0006662 GO:0009408 GO:0009627 GO:0009644 GO:0009651 GO:0034976 GO:0042542 GO:0045454 GO:0046686	cell redox homeostasis; "glycerol ether metabolic process"; "protein folding"; "response to cadmium ion"; "response to endoplasmic reticulum stress"; "response to heat"; "response to high light intensity"; "response to hydrogen peroxide"; "response to salt stress"; "systemic acquired resistance"	GO:0003756 GO:0009055 GO:0015035 GO:0016853	electron carrier activity; "isomerase activity"; "protein disulfide isomerase activity"; "protein disulfide oxidoreductase activity"	GO:0005774 GO:0005783 GO:0005794 GO:0005886 GO:0009507	Golgi apparatus; "chloroplast"; "endoplasmic reticulum"; "plasma membrane"; "vacuolar membrane"	NA	NA	NA	NA	NA	NA
	Glyma.06G220200	987	I1KDC0 Uncharacterized protein n=2 Tax=Glycine max RepID=I1KDC0_SOYBN	0	100	B9HB50 Leucine-rich repeat transmembrane protein kinase n=1 Tax=Populus trichocarpa RepID=B9HB50_POPTR	0	97.57	AT2G24130.1|Symbols:|Leucine-rich receptor-like protein kinase family protein|chr2:10258148-10261220 FORWARD LENGTH=980	0	92.76	GO:0006468 GO:0007169	protein phosphorylation; "transmembrane receptor protein tyrosine kinase signaling pathway"	GO:0004672 GO:0004674 GO:0005524 GO:0016772	ATP binding; "protein kinase activity"; "protein serine/threonine kinase activity"; "transferase activity, transferring phosphorus-containing groups"	GO:0005886	plasma membrane	PF00069 PF00560 PF08263	Protein kinase domain; "Leucine Rich Repeat"; "Leucine rich repeat N-terminal domain"	PTHR24420	LEUCINE-RICH REPEAT RECEPTOR-LIKE PROTEIN KINASE	KOG1187	Serine/threonine_protein_kinase
	Glyma.06G220800	168	I1KDD0 Uncharacterized protein n=1 Tax=Glycine max RepID=I1KDD0_SOYBN	9e-118	100	Q07488 Blue copper protein n=1 Tax=Arabidopsis thaliana RepID=BCB1_ARATH	9e-18	63.69	AT5G20230.1|Symbols:ATBCB, BCB, SAG14|blue-copper-binding protein|chr5:6826626-6827408 FORWARD LENGTH=196	1e-20	54.59	GO:0006979 GO:0009611 GO:0009620 GO:0009646 GO:0009695 GO:0009753 GO:0015690 GO:0050832	aluminum cation transport; "defense response to fungus"; "jasmonic acid biosynthetic process"; "response to absence of light"; "response to fungus"; "response to jasmonic acid stimulus"; "response to oxidative stress"; "response to wounding"	GO:0005507 GO:0009055	copper ion binding; "electron carrier activity"	GO:0005773 GO:0005886 GO:0031225 GO:0046658	anchored to membrane; "anchored to plasma membrane"; "plasma membrane"; "vacuole"	PF02298	Plastocyanin-like domain	NA	NA	NA	NA
	Glyma.06G220900	338	K7KWJ6 Uncharacterized protein n=1 Tax=Glycine max RepID=K7KWJ6_SOYBN	0	100	NA	NA	NA	AT3G24150.1|Symbols:|unknown protein; BEST Arabidopsis thaliana protein match is: unknown protein (TAIR:AT4G32295.1); Has 50 Blast hits to 50 proteins in 12 species: Archae - 0; Bacteria - 0; Metazoa - 7; Fungi - 0; Plants - 41; Viruses - 0; Other Eukaryotes - 2 (source: NCBI BLink).|chr3:8724273-8725586 REVERSE LENGTH=343	2e-74	64.14	GO:0008150	biological process	GO:0003674	molecular function	GO:0005634	nucleus	NA	NA	NA	NA	NA	NA
	Glyma.06G221100	164	C6SW81 Uncharacterized protein n=1 Tax=Glycine max RepID=C6SW81_SOYBN	2e-113	100	Q9XG10 Lectin n=1 Tax=Glycine max RepID=Q9XG10_SOYBN	2e-111	99.39	AT1G31200.1|Symbols:ATPP2-A9, PP2-A9|phloem protein 2-A9|chr1:11146923-11147678 REVERSE LENGTH=180	5e-32	87.22	NA	NA	GO:0030246	carbohydrate binding	GO:0005634	nucleus	NA	NA	NA	NA	NA	NA
	Glyma.06G221600	665	I1KDD1 Reticulon-like protein n=1 Tax=Glycine max RepID=I1KDD1_SOYBN	0	100	I1KDD1 Reticulon-like protein n=1 Tax=Glycine max RepID=I1KDD1_SOYBN	0	99.85	AT5G58000.1|Symbols:|Reticulon family protein|chr5:23477416-23479496 FORWARD LENGTH=487	3e-102	55.24	NA	NA	NA	NA	GO:0005634 GO:0005783	endoplasmic reticulum; "nucleus"	PF02453	Reticulon	PTHR10994	RETICULON	NA	NA
	Glyma.06G233200	228	K7KWV7 Uncharacterized protein n=1 Tax=Glycine max RepID=K7KWV7_SOYBN	2e-163	100	NA	NA	NA	AT5G53020.1|Symbols:|Ribonuclease P protein subunit P38-related|chr5:21499899-21502235 FORWARD LENGTH=720	9e-09	4.72	GO:0008150	biological process	NA	NA	GO:0005737	cytoplasm	NA	NA	NA	NA	NA	NA
	Glyma.06G233300	217	K7KWV8 Uncharacterized protein n=1 Tax=Glycine max RepID=K7KWV8_SOYBN	1e-160	100	Q56W44 PHD finger and bromo-adjacent homology domain-containing protein n=1 Tax=Arabidopsis thaliana RepID=Q56W44_ARATH	1e-136	96.43	AT4G22140.2|Symbols:EBS|PHD finger family protein / bromo-adjacent homology (BAH) domain-containing protein|chr4:11728093-11730230 REVERSE LENGTH=224	1e-139	96.43	GO:0006333 GO:0006355 GO:0009845 GO:0009911	chromatin assembly or disassembly; "positive regulation of flower development"; "regulation of transcription, DNA-dependent"; "seed germination"	GO:0003677 GO:0008270	DNA binding; "zinc ion binding"	GO:0005634	nucleus	PF00628 PF01426	PHD-finger; "BAH domain"	PTHR12505	PHD FINGER TRANSCRIPTION FACTOR	NA	NA
	Glyma.06G233400	91	K7KWW1 Uncharacterized protein n=1 Tax=Glycine max RepID=K7KWW1_SOYBN	2e-58	100	NA	NA	NA	NA	NA	NA	NA	NA	NA	NA	NA	NA	NA	NA	NA	NA	NA	NA
	Glyma.06G233500	220	K7KWW2 Uncharacterized protein n=1 Tax=Glycine max RepID=K7KWW2_SOYBN	1e-158	100	I1K778 Coatomer subunit gamma n=1 Tax=Glycine max RepID=I1K778_SOYBN	1e-94	93.64	AT4G34450.1|Symbols:|coatomer gamma-2 subunit, putative / gamma-2 coat protein, putative / gamma-2 COP, putative|chr4:16471956-16476795 FORWARD LENGTH=886	1e-91	23.48	GO:0006094 GO:0006487 GO:0006886 GO:0007010 GO:0010498 GO:0016192	cytoskeleton organization; "gluconeogenesis"; "intracellular protein transport"; "proteasomal protein catabolic process"; "protein N-linked glycosylation"; "vesicle-mediated transport"	GO:0005198 GO:0030276	clathrin binding; "structural molecule activity"	GO:0005634 GO:0005798 GO:0005829 GO:0005886 GO:0009506 GO:0009507 GO:0016020 GO:0030117 GO:0030126	COPI vesicle coat; "Golgi-associated vesicle"; "chloroplast"; "cytosol"; "membrane"; "membrane coat"; "nucleus"; "plasma membrane"; "plasmodesma"	PF01602	Adaptin N terminal region	PTHR10261	COATOMER SUBUNIT GAMMA	NA	NA
	Glyma.06G233600	859	I1KDN7 Uncharacterized protein n=1 Tax=Glycine max RepID=I1KDN7_SOYBN	0	100	E5GBG3 Glutamate-gated kainate-type ion channel receptor subunit glur5 n=1 Tax=Cucumis melo subsp. melo RepID=E5GBG3_CUCME	0	94.88	AT2G29120.1|Symbols:ATGLR2.7, GLR2.7|glutamate receptor 2.7|chr2:12511479-12515893 REVERSE LENGTH=952	1e-118	84.35	GO:0006810 GO:0006874 GO:0009416 GO:0009627 GO:0034976	cellular calcium ion homeostasis; "response to endoplasmic reticulum stress"; "response to light stimulus"; "systemic acquired resistance"; "transport"	GO:0004970 GO:0005215 GO:0005217 GO:0005234	extracellular-glutamate-gated ion channel activity; "intracellular ligand-gated ion channel activity"; "ionotropic glutamate receptor activity"; "transporter activity"	GO:0005634 GO:0005773 GO:0016020	membrane; "nucleus"; "vacuole"	PF01094 PF00060 PF00497	Receptor family ligand binding region; "Ligand-gated ion channel"; "Bacterial extracellular solute-binding proteins, family 3"	PTHR18966	IONOTROPIC GLUTAMATE RECEPTOR	KOG1052	Glutamate-gated_kainate-type_ion_channel_receptor_subunit_GluR5_and_related_subunits
	Glyma.06G233700	495	UPI0003DEC9D5 PREDICTED: glutamate receptor 2.8-like n=1 Tax=Glycine max RepID=UPI0003DEC9D5	0	42.37	E5GBG2 Glutamate-gated kainate-type ion channel receptor subunit glur5 n=1 Tax=Cucumis melo subsp. melo RepID=E5GBG2_CUCME	5e-127	70.1	AT4G35290.1|Symbols:GLUR2, GLR3.2, ATGLR3.2, ATGLUR2|glutamate receptor 2|chr4:16790290-16793461 FORWARD LENGTH=912	2e-57	34.21	GO:0006810 GO:0006874 GO:0006883 GO:0009416 GO:0030003 GO:0030007	cellular calcium ion homeostasis; "cellular cation homeostasis"; "cellular potassium ion homeostasis"; "cellular sodium ion homeostasis"; "response to light stimulus"; "transport"	GO:0004970 GO:0005215 GO:0005217 GO:0005234	extracellular-glutamate-gated ion channel activity; "intracellular ligand-gated ion channel activity"; "ionotropic glutamate receptor activity"; "transporter activity"	GO:0005576 GO:0016020	extracellular region; "membrane"	PF01094 PF00060 PF00497	Receptor family ligand binding region; "Ligand-gated ion channel"; "Bacterial extracellular solute-binding proteins, family 3"	PTHR18966	IONOTROPIC GLUTAMATE RECEPTOR	NA	NA
	Glyma.06G233800	249	I1KDN8 Uncharacterized protein n=1 Tax=Glycine max RepID=I1KDN8_SOYBN	0	100	Q5VRH4 Homogentisate 1,2-dioxygenase n=3 Tax=Oryza RepID=HGD_ORYSJ	4e-150	52.13	AT5G54080.2|Symbols:HGO|homogentisate 1,2-dioxygenase|chr5:21945920-21948070 FORWARD LENGTH=461	2e-147	53.15	GO:0006559 GO:0006572 GO:0006635 GO:0009744 GO:0009750 GO:0015996 GO:0016558 GO:1902000	L-phenylalanine catabolic process; "chlorophyll catabolic process"; "fatty acid beta-oxidation"; "homogentisate catabolic process"; "protein import into peroxisome matrix"; "response to fructose stimulus"; "response to sucrose stimulus"; "tyrosine catabolic process"	GO:0004411	homogentisate 1,2-dioxygenase activity	GO:0005737 GO:0005829	cytoplasm; "cytosol"	PF04209	homogentisate 1,2-dioxygenase	PTHR11056	HOMOGENTISATE 1,2-DIOXYGENASE	NA	NA
	Glyma.06G233900	812	I1KDN9 Uncharacterized protein n=2 Tax=Glycine max RepID=I1KDN9_SOYBN	0	97.01	E5GBG2 Glutamate-gated kainate-type ion channel receptor subunit glur5 n=1 Tax=Cucumis melo subsp. melo RepID=E5GBG2_CUCME	0	99.14	AT2G29120.1|Symbols:ATGLR2.7, GLR2.7|glutamate receptor 2.7|chr2:12511479-12515893 REVERSE LENGTH=952	5e-120	84.03	GO:0006810 GO:0006874 GO:0009416 GO:0009627 GO:0034976	cellular calcium ion homeostasis; "response to endoplasmic reticulum stress"; "response to light stimulus"; "systemic acquired resistance"; "transport"	GO:0004970 GO:0005215 GO:0005217 GO:0005234	extracellular-glutamate-gated ion channel activity; "intracellular ligand-gated ion channel activity"; "ionotropic glutamate receptor activity"; "transporter activity"	GO:0005634 GO:0005773 GO:0016020	membrane; "nucleus"; "vacuole"	PF01094 PF00060 PF00497	Receptor family ligand binding region; "Ligand-gated ion channel"; "Bacterial extracellular solute-binding proteins, family 3"	PTHR18966	IONOTROPIC GLUTAMATE RECEPTOR	KOG1052	Glutamate-gated_kainate-type_ion_channel_receptor_subunit_GluR5_and_related_subunits
	Glyma.06G234000	1499	UPI0003DEC9D5 PREDICTED: glutamate receptor 2.8-like n=1 Tax=Glycine max RepID=UPI0003DEC9D5	0	95.85	E5GBG2 Glutamate-gated kainate-type ion channel receptor subunit glur5 n=1 Tax=Cucumis melo subsp. melo RepID=E5GBG2_CUCME	0	89.22	AT5G27100.1|Symbols:ATGLR2.1, GLR2.1|glutamate receptor 2.1|chr5:9535160-9538311 REVERSE LENGTH=901	1e-120	85.13	GO:0006810 GO:0006874 GO:0009416 GO:0030003	cellular calcium ion homeostasis; "cellular cation homeostasis"; "response to light stimulus"; "transport"	GO:0004970 GO:0005215 GO:0005217 GO:0005234 GO:0005515	extracellular-glutamate-gated ion channel activity; "intracellular ligand-gated ion channel activity"; "ionotropic glutamate receptor activity"; "protein binding"; "transporter activity"	GO:0005576 GO:0016020	extracellular region; "membrane"	PF00060 PF00497 PF01094	Ligand-gated ion channel; "Bacterial extracellular solute-binding proteins, family 3"; "Receptor family ligand binding region"	PTHR18966	IONOTROPIC GLUTAMATE RECEPTOR	KOG1052	Glutamate-gated_kainate-type_ion_channel_receptor_subunit_GluR5_and_related_subunits
	Glyma.06G234100	302	K7M5I4 Uncharacterized protein n=1 Tax=Glycine max RepID=K7M5I4_SOYBN	2e-170	100.67	G7K4N4 Pre-mRNA-splicing factor ISY1-like protein n=1 Tax=Medicago truncatula RepID=G7K4N4_MEDTR	3e-161	99.67	AT3G18790.1|Symbols:|FUNCTIONS IN: molecular_function unknown; INVOLVED IN: biological_process unknown; LOCATED IN: chloroplast; EXPRESSED IN: 22 plant structures; EXPRESSED DURING: 13 growth stages; CONTAINS InterPro DOMAIN/s: Isy1-like splicing (InterPro:IPR009360); Has 1147 Blast hits to 965 proteins in 236 species: Archae - 12; Bacteria - 13; Metazoa - 351; Fungi - 230; Plants - 49; Viruses -…	2e-147	100.33	GO:0008150	biological process	GO:0003674	molecular function	GO:0005634 GO:0005829 GO:0009507	chloroplast; "cytosol"; "nucleus"	PF06246	Isy1-like splicing family	PTHR13021	FAMILY NOT NAMED	KOG3068	mRNA_splicing_factor
	Glyma.06G234200	449	I1KDP2 Uncharacterized protein n=1 Tax=Glycine max RepID=I1KDP2_SOYBN	0	100	Q9M6U1 Homogentisate 1,2-dioxygenase (Fragment) n=1 Tax=Solanum lycopersicum RepID=Q9M6U1_SOLLC	0	98	AT5G54080.2|Symbols:HGO|homogentisate 1,2-dioxygenase|chr5:21945920-21948070 FORWARD LENGTH=461	0	94.36	GO:0006559 GO:0006572 GO:0006635 GO:0009744 GO:0009750 GO:0015996 GO:0016558 GO:1902000	L-phenylalanine catabolic process; "chlorophyll catabolic process"; "fatty acid beta-oxidation"; "homogentisate catabolic process"; "protein import into peroxisome matrix"; "response to fructose stimulus"; "response to sucrose stimulus"; "tyrosine catabolic process"	GO:0004411	homogentisate 1,2-dioxygenase activity	GO:0005737 GO:0005829	cytoplasm; "cytosol"	PF04209	homogentisate 1,2-dioxygenase	PTHR11056	HOMOGENTISATE 1,2-DIOXYGENASE	KOG1417	Homogentisate_1,2-dioxygenase
	Glyma.06G234300	459	K7KWW5 Uncharacterized protein n=1 Tax=Glycine max RepID=K7KWW5_SOYBN	0	100	B9I1D9 Zinc finger family protein n=1 Tax=Populus trichocarpa RepID=B9I1D9_POPTR	1e-125	85.85	AT3G15070.2|Symbols:|RING/U-box superfamily protein|chr3:5070472-5072344 REVERSE LENGTH=486	5e-60	85.39	NA	NA	GO:0008270	zinc ion binding	GO:0005737	cytoplasm	PF00097	Zinc finger, C3HC4 type (RING finger)	PTHR14155	RING FINGER DOMAIN-CONTAINING	NA	NA
	Glyma.06G234400	58	K7KWW7 Uncharacterized protein n=1 Tax=Glycine max RepID=K7KWW7_SOYBN	6e-34	100	NA	NA	NA	NA	NA	NA	NA	NA	NA	NA	NA	NA	NA	NA	NA	NA	NA	NA
	Glyma.06G234500	312	K7KWX0 Uncharacterized protein n=1 Tax=Glycine max RepID=K7KWX0_SOYBN	0	80.7	B9I1D9 Zinc finger family protein n=1 Tax=Populus trichocarpa RepID=B9I1D9_POPTR	6e-64	78.85	AT1G53190.2|Symbols:|RING/U-box superfamily protein|chr1:19838072-19840003 FORWARD LENGTH=494	1e-38	41.09	NA	NA	GO:0008270	zinc ion binding	GO:0005634	nucleus	PF00097	Zinc finger, C3HC4 type (RING finger)	PTHR14155	RING FINGER DOMAIN-CONTAINING	NA	NA
	Glyma.06G234600	101	I1KDP6 Uncharacterized protein n=1 Tax=Glycine max RepID=I1KDP6_SOYBN	3e-67	100	NA	NA	NA	AT1G58460.1|Symbols:|unknown protein; Has 35 Blast hits to 35 proteins in 8 species: Archae - 0; Bacteria - 0; Metazoa - 0; Fungi - 0; Plants - 35; Viruses - 0; Other Eukaryotes - 0 (source: NCBI BLink).|chr1:21721404-21722429 FORWARD LENGTH=177	6e-08	38.98	GO:0008150	biological process	GO:0003674	molecular function	GO:0005634	nucleus	NA	NA	NA	NA	NA	NA
	Glyma.06G234700	201	I1KDP7 Uncharacterized protein n=1 Tax=Glycine max RepID=I1KDP7_SOYBN	2.33e-156	100	Q9FN29 Homeobox-leucine zipper protein ATHB-52 n=1 Tax=Arabidopsis thaliana RepID=ATB52_ARATH	4e-34	107.05	AT5G53980.1|Symbols:ATHB52, HB52|homeobox protein 52|chr5:21914087-21914557 FORWARD LENGTH=156	4e-37	107.05	GO:0006355 GO:0009637 GO:0009646	regulation of transcription, DNA-dependent; "response to absence of light"; "response to blue light"	GO:0003700 GO:0043565	sequence-specific DNA binding; "sequence-specific DNA binding transcription factor activity"	GO:0005634	nucleus	PF00046	Homeobox domain	PTHR24326	FAMILY NOT NAMED	NA	NA
	Glyma.06G234800	317	I1KDP8 Uncharacterized protein n=1 Tax=Glycine max RepID=I1KDP8_SOYBN	0	100	B4FDU8 Histone mRNA exonuclease 1 n=1 Tax=Zea mays RepID=B4FDU8_MAIZE	8e-124	83.28	AT3G15140.1|Symbols:|Polynucleotidyl transferase, ribonuclease H-like superfamily protein|chr3:5099712-5101717 REVERSE LENGTH=337	4e-130	75.96	GO:0009220	pyrimidine ribonucleotide biosynthetic process	GO:0004527	exonuclease activity	GO:0005622 GO:0005739	intracellular; "mitochondrion"	PF00929	Exonuclease	PTHR23044	3'-5' EXONUCLEASE ERI1-RELATED	KOG0542	Predicted_exonuclease
	Glyma.06G234900	937	K7KWX1 Uncharacterized protein (Fragment) n=1 Tax=Glycine max RepID=K7KWX1_SOYBN	0	98.65	V9QEC8 Polyprotein n=1 Tax=Citrus endogenous pararetrovirus RepID=V9QEC8_9RETR	1e-71	37.67	NA	NA	NA	NA	NA	NA	NA	NA	NA	PF01107	Viral movement protein (MP)	NA	NA	NA	NA
	Glyma.06G235000	463	I1KDP9 Uncharacterized protein n=1 Tax=Glycine max RepID=I1KDP9_SOYBN	0	100	B9I1E5 Glycosyltransferase family protein n=1 Tax=Populus trichocarpa RepID=B9I1E5_POPTR	0	98.92	AT4G27570.1|Symbols:|UDP-Glycosyltransferase superfamily protein|chr4:13763657-13765018 REVERSE LENGTH=453	0	99.34	GO:0006499 GO:0008152	N-terminal protein myristoylation; "metabolic process"	GO:0016757 GO:0016758	transferase activity, transferring glycosyl groups; "transferase activity, transferring hexosyl groups"	GO:0005575	cellular component	PF00201	UDP-glucoronosyl and UDP-glucosyl transferase	PTHR11926	GLUCOSYL/GLUCURONOSYL TRANSFERASES	KOG1192	UDP-glucuronosyl_and_UDP-glucosyl_transferase
	Glyma.06G235100	269	I1KDQ2 Uncharacterized protein n=1 Tax=Glycine max RepID=I1KDQ2_SOYBN	0	100	NA	NA	NA	AT3G15110.1|Symbols:|unknown protein; FUNCTIONS IN: molecular_function unknown; INVOLVED IN: biological_process unknown; LOCATED IN: chloroplast thylakoid membrane; EXPRESSED IN: 20 plant structures; EXPRESSED DURING: 13 growth stages; CONTAINS InterPro DOMAIN/s: Protein of unknown function DUF3082 (InterPro:IPR021434); Has 77 Blast hits to 77 proteins in 38 species: Archae - 0; Bacteria - 37; Me…	4e-59	70.3	GO:0008150	biological process	GO:0003674	molecular function	GO:0009507 GO:0009535	chloroplast; "chloroplast thylakoid membrane"	PF11282	Protein of unknown function (DUF3082)	NA	NA	NA	NA
	Glyma.06G235200	384	K7KWX3 Uncharacterized protein n=1 Tax=Glycine max RepID=K7KWX3_SOYBN	0	83.81	Q8RWJ7 Protein SAWADEE HOMEODOMAIN HOMOLOG 2 n=1 Tax=Arabidopsis thaliana RepID=SHH2_ARATH	2e-142	83.33	AT3G18380.1|Symbols:|sequence-specific DNA binding transcription factors;sequence-specific DNA binding|chr3:6311002-6313181 REVERSE LENGTH=348	3e-145	83.33	GO:0006355 GO:0009560	embryo sac egg cell differentiation; "regulation of transcription, DNA-dependent"	GO:0003700 GO:0043565	sequence-specific DNA binding; "sequence-specific DNA binding transcription factor activity"	GO:0005634	nucleus	PF00046	Homeobox domain	NA	NA	NA	NA
	Glyma.06G235300	480	K7KW53 Uncharacterized protein n=1 Tax=Glycine max RepID=K7KW53_SOYBN	4e-162	64.19	NA	NA	NA	NA	NA	NA	NA	NA	NA	NA	NA	NA	PF01107 PF00098	Viral movement protein (MP); "Zinc knuckle"	NA	NA	NA	NA
	Glyma.06G235400	65	K7KWX4 Uncharacterized protein n=1 Tax=Glycine max RepID=K7KWX4_SOYBN	1e-36	100	NA	NA	NA	NA	NA	NA	NA	NA	NA	NA	NA	NA	NA	NA	NA	NA	NA	NA
	Glyma.06G235500	426	K7KWX5 Uncharacterized protein n=1 Tax=Glycine max RepID=K7KWX5_SOYBN	0	100	Q4ZJF7 Tyrosine aminotransferase n=1 Tax=Glycine max RepID=Q4ZJF7_SOYBN	0	100	AT5G53970.1|Symbols:|Tyrosine transaminase family protein|chr5:21910676-21912594 FORWARD LENGTH=414	0	98.31	GO:0009058 GO:0010189	biosynthetic process; "vitamin E biosynthetic process"	GO:0004838 GO:0008483	L-tyrosine:2-oxoglutarate aminotransferase activity; "transaminase activity"	GO:0005737	cytoplasm	PF00155	Aminotransferase class I and II	PTHR11751	SUBGROUP I AMINOTRANSFERASE RELATED	KOG0259	Tyrosine_aminotransferase
	Glyma.06G235600	63	K7KWX7 Uncharacterized protein n=1 Tax=Glycine max RepID=K7KWX7_SOYBN	1e-35	100	NA	NA	NA	NA	NA	NA	NA	NA	NA	NA	NA	NA	NA	NA	NA	NA	NA	NA
	Glyma.06G235700	167	K7KWX8 Uncharacterized protein n=1 Tax=Glycine max RepID=K7KWX8_SOYBN	1e-119	100	Q1SKZ9 Zinc finger, CCHC-type n=1 Tax=Medicago truncatula RepID=Q1SKZ9_MEDTR	2e-09	37.72	AT2G01050.1|Symbols:|zinc ion binding;nucleic acid binding|chr2:68337-69884 REVERSE LENGTH=515	3e-08	20.58	GO:0008150	biological process	GO:0003676 GO:0008270	nucleic acid binding; "zinc ion binding"	GO:0005634	nucleus	NA	NA	NA	NA	NA	NA
	Glyma.06G235800	165	UPI0003DE9613 PREDICTED: uncharacterized protein LOC102661408 isoform X1 n=1 Tax=Glycine max RepID=UPI0003DE9613	7e-66	100	G7K4S6 Kinesin-4 n=1 Tax=Medicago truncatula RepID=G7K4S6_MEDTR	4e-10	30.91	NA	NA	NA	NA	NA	NA	NA	NA	NA	NA	NA	NA	NA	NA	NA
	Glyma.06G235900	425	I1KDQ7 Uncharacterized protein n=1 Tax=Glycine max RepID=I1KDQ7_SOYBN	0	100	Q4ZJF7 Tyrosine aminotransferase n=1 Tax=Glycine max RepID=Q4ZJF7_SOYBN	0	95.29	AT5G53970.1|Symbols:|Tyrosine transaminase family protein|chr5:21910676-21912594 FORWARD LENGTH=414	0	97.34	GO:0009058 GO:0010189	biosynthetic process; "vitamin E biosynthetic process"	GO:0004838 GO:0008483	L-tyrosine:2-oxoglutarate aminotransferase activity; "transaminase activity"	GO:0005737	cytoplasm	PF00155	Aminotransferase class I and II	PTHR11751	SUBGROUP I AMINOTRANSFERASE RELATED	KOG0259	Tyrosine_aminotransferase
	Glyma.06G236000	376	I1KDQ9 Uncharacterized protein n=1 Tax=Glycine max RepID=I1KDQ9_SOYBN	0	100	L0GDU3 FUL1 n=1 Tax=Lotus japonicus RepID=L0GDU3_LOTJA	1e-165	97.3	AT5G53950.1|Symbols:CUC2, ANAC098, ATCUC2|NAC (No Apical Meristem) domain transcriptional regulator superfamily protein|chr5:21901966-21903795 REVERSE LENGTH=375	2e-114	97.07	GO:0006355 GO:0007275 GO:0009965 GO:0010072 GO:0010160 GO:0010223 GO:0048366 GO:0048504	formation of organ boundary; "leaf development"; "leaf morphogenesis"; "multicellular organismal development"; "primary shoot apical meristem specification"; "regulation of timing of organ formation"; "regulation of transcription, DNA-dependent"; "secondary shoot formation"	GO:0003677 GO:0003700	DNA binding; "sequence-specific DNA binding transcription factor activity"	GO:0005634	nucleus	PF02365	No apical meristem (NAM) protein	NA	NA	NA	NA
qSuc_08	Glyma.08G098200	152	UniRef100_V7AYY3 Uncharacterized protein (Fragment) n=1 Tax=Phaseolus vulgaris RepID=V7AYY3_PHAVU	6e-61	28.6	UniRef100_G7KI44 Sugar transporter family protein n=1 Tax=Medicago truncatula RepID=G7KI44_MEDTR	4e-58	53.21	AT1G30220.1|Symbols:ATINT2, INT2|inositol transporter 2|chr1:10632957-10635439 REVERSE LENGTH=580	2e-48	24.48	GO:0006810 GO:0006863 GO:0015798 GO:0023052 GO:0055085	myo-inositol transport; "purine nucleobase transport"; "signaling"; "transmembrane transport"; "transport"	GO:0005215 GO:0005351 GO:0005366 GO:0015144 GO:0022857 GO:0022891	carbohydrate transmembrane transporter activity; "myo-inositol:hydrogen symporter activity"; "substrate-specific transmembrane transporter activity"; "sugar:hydrogen symporter activity"; "transmembrane transporter activity"; "transporter activity"	GO:0005886 GO:0016020 GO:0016021 GO:0090406	integral to membrane; "membrane"; "plasma membrane"; "pollen tube"	PF00083	Sugar (and other) transporter	PTHR24063	FAMILY NOT NAMED	NA	NA
	Glyma.08G098300	79	UniRef100_K7L5T1 Uncharacterized protein n=1 Tax=Glycine max RepID=K7L5T1_SOYBN	7e-49	100	UniRef100_G7IGM5 Carbohydrate transporter/sugar porter n=1 Tax=Medicago truncatula RepID=G7IGM5_MEDTR	7e-31	11.72	AT1G30220.1|Symbols:ATINT2, INT2|inositol transporter 2|chr1:10632957-10635439 REVERSE LENGTH=580	7e-30	11.72	GO:0006810 GO:0006863 GO:0015798 GO:0023052 GO:0055085	myo-inositol transport; "purine nucleobase transport"; "signaling"; "transmembrane transport"; "transport"	GO:0005215 GO:0005351 GO:0005366 GO:0015144 GO:0022857 GO:0022891	carbohydrate transmembrane transporter activity; "myo-inositol:hydrogen symporter activity"; "substrate-specific transmembrane transporter activity"; "sugar:hydrogen symporter activity"; "transmembrane transporter activity"; "transporter activity"	GO:0005886 GO:0016020 GO:0016021 GO:0090406	integral to membrane; "membrane"; "plasma membrane"; "pollen tube"	NA	NA	NA	NA	NA	NA
	Glyma.08G098400	571	UniRef100_I1KRW0 Uncharacterized protein n=1 Tax=Glycine max RepID=I1KRW0_SOYBN	0	100	UniRef100_G7IGM5 Carbohydrate transporter/sugar porter n=1 Tax=Medicago truncatula RepID=G7IGM5_MEDTR	0	97.41	AT1G30220.1|Symbols:ATINT2, INT2|inositol transporter 2|chr1:10632957-10635439 REVERSE LENGTH=580	0	97.41	GO:0006810 GO:0006863 GO:0015798 GO:0023052 GO:0055085	myo-inositol transport; "purine nucleobase transport"; "signaling"; "transmembrane transport"; "transport"	GO:0005215 GO:0005351 GO:0005366 GO:0015144 GO:0022857 GO:0022891	carbohydrate transmembrane transporter activity; "myo-inositol:hydrogen symporter activity"; "substrate-specific transmembrane transporter activity"; "sugar:hydrogen symporter activity"; "transmembrane transporter activity"; "transporter activity"	GO:0005886 GO:0016020 GO:0016021 GO:0090406	integral to membrane; "membrane"; "plasma membrane"; "pollen tube"	PF00083	Sugar (and other) transporter	PTHR24063	FAMILY NOT NAMED	KOG0569	Permease_of_the_major_facilitator_superfamily
	Glyma.08G098500	581	UniRef100_I1KRW1 Uncharacterized protein n=1 Tax=Glycine max RepID=I1KRW1_SOYBN	0	100	UniRef100_G7IGM5 Carbohydrate transporter/sugar porter n=1 Tax=Medicago truncatula RepID=G7IGM5_MEDTR	0	99.83	AT1G30220.1|Symbols:ATINT2, INT2|inositol transporter 2|chr1:10632957-10635439 REVERSE LENGTH=580	0	98.45	GO:0006810 GO:0006863 GO:0015798 GO:0023052 GO:0055085	myo-inositol transport; "purine nucleobase transport"; "signaling"; "transmembrane transport"; "transport"	GO:0005215 GO:0005351 GO:0005366 GO:0015144 GO:0022857 GO:0022891	carbohydrate transmembrane transporter activity; "myo-inositol:hydrogen symporter activity"; "substrate-specific transmembrane transporter activity"; "sugar:hydrogen symporter activity"; "transmembrane transporter activity"; "transporter activity"	GO:0005886 GO:0016020 GO:0016021 GO:0090406	integral to membrane; "membrane"; "plasma membrane"; "pollen tube"	PF00083	Sugar (and other) transporter	PTHR24063	FAMILY NOT NAMED	KOG0569	Permease_of_the_major_facilitator_superfamily
	Glyma.08G098700	536	UniRef100_I1KRW2 Uncharacterized protein n=2 Tax=Glycine max RepID=I1KRW2_SOYBN	0	100	UniRef100_G7KFZ6 Dolichyl pyrophosphate Glc1Man9GlcNAc2 alpha-1,3-glucosyltransferase n=1 Tax=Medicago truncatula RepID=G7KFZ6_MEDTR	0	103.5	AT2G44660.1|Symbols:|ALG6, ALG8 glycosyltransferase family|chr2:18420832-18422827 REVERSE LENGTH=506	0	102.96	GO:0000226 GO:0006457 GO:0009408 GO:0009644 GO:0034976 GO:0042542	microtubule cytoskeleton organization; "protein folding"; "response to endoplasmic reticulum stress"; "response to heat"; "response to high light intensity"; "response to hydrogen peroxide"	GO:0016757 GO:0016758	transferase activity, transferring glycosyl groups; "transferase activity, transferring hexosyl groups"	GO:0005789	endoplasmic reticulum membrane	PF03155	ALG6, ALG8 glycosyltransferase family	PTHR12413	DOLICHYL GLYCOSYLTRANSFERASE	KOG2576	Glucosyltransferase_-_Alg8p
	Glyma.08G098900	79	UniRef100_K7KQ79 Uncharacterized protein n=1 Tax=Glycine max RepID=K7KQ79_SOYBN	1e-41	101.32	UniRef100_G7KG05 Helicase-like protein n=1 Tax=Medicago truncatula RepID=G7KG05_MEDTR	8e-13	45.67	NA	NA	NA	NA	NA	NA	NA	NA	NA	NA	NA	NA	NA	NA	NA
	Glyma.08G099200	2043	UniRef100_K7L5T7 Uncharacterized protein n=1 Tax=Glycine max RepID=K7L5T7_SOYBN	0	100	NA	NA	NA	AT4G30150.1|Symbols:|CONTAINS InterPro DOMAIN/s: Nucleolar 27S pre-rRNA processing, Urb2/Npa2 (InterPro:IPR018849); Has 58 Blast hits to 49 proteins in 21 species: Archae - 0; Bacteria - 2; Metazoa - 2; Fungi - 0; Plants - 44; Viruses - 3; Other Eukaryotes - 7 (source: NCBI BLink).|chr4:14742452-14749764 FORWARD LENGTH=2009	0	69.69	NA	NA	NA	NA	NA	NA	PF10441	Urb2/Npa2 family	NA	NA	NA	NA
	Glyma.08G099300	308	UniRef100_UPI0003DEB5A7 PREDICTED: DEAD-box ATP-dependent RNA helicase 1-like isoform X3 n=1 Tax=Glycine max RepID=UPI0003DEB5A7	5e-175	57.35	UniRef100_G7KG11 DEAD-box ATP-dependent RNA helicase n=1 Tax=Medicago truncatula RepID=G7KG11_MEDTR	3e-84	44.06	AT4G15850.1|Symbols:ATRH1, RH1|RNA helicase 1|chr4:9001426-9004534 FORWARD LENGTH=522	2e-75	41	GO:0006406 GO:0006606 GO:0006626 GO:0009560 GO:0009640 GO:0010388	cullin deneddylation; "embryo sac egg cell differentiation"; "mRNA export from nucleus"; "photomorphogenesis"; "protein import into nucleus"; "protein targeting to mitochondrion"	GO:0003676 GO:0004386 GO:0005524 GO:0008026 GO:0017151	ATP-dependent helicase activity; "ATP binding"; "DEAD/H-box RNA helicase binding"; "helicase activity"; "nucleic acid binding"	GO:0005634	nucleus	PF00270	DEAD/DEAH box helicase	PTHR24031	FAMILY NOT NAMED	NA	NA
	Glyma.08G099400	451	UniRef100_I1KRW5 Uncharacterized protein n=1 Tax=Glycine max RepID=I1KRW5_SOYBN	0	84.85	UniRef100_E3PZ12 CBL-interacting protein kinase 04 n=2 Tax=Vitis vinifera RepID=E3PZ12_VITVI	8e-129	95.1	AT1G30270.1|Symbols:CIPK23, SnRK3.23, ATCIPK23, LKS1|CBL-interacting protein kinase 23|chr1:10655270-10658524 FORWARD LENGTH=482	3e-129	86.51	GO:0000911 GO:0006468 GO:0007165 GO:0007584 GO:0009414 GO:0009723 GO:0009738 GO:0010107 GO:0010118 GO:0016036 GO:0019375 GO:0019722 GO:0035556 GO:0042631	abscisic acid mediated signaling pathway; "calcium-mediated signaling"; "cellular response to phosphate starvation"; "cellular response to water deprivation"; "cytokinesis by cell plate formation"; "galactolipid biosynthetic process"; "intracellular signal transduction"; "potassium ion import"; "protein phosphorylation"; "response to ethylene stimulus"; "response to nutrient"; "response to water …	GO:0004672 GO:0004674 GO:0005515 GO:0005524 GO:0016301 GO:0016772	ATP binding; "kinase activity"; "protein binding"; "protein kinase activity"; "protein serine/threonine kinase activity"; "transferase activity, transferring phosphorus-containing groups"	GO:0005634 GO:0005737 GO:0005829 GO:0005886 GO:0009536	cytoplasm; "cytosol"; "nucleus"; "plasma membrane"; "plastid"	PF00069	Protein kinase domain	PTHR24345	SERINE/THREONINE-PROTEIN KINASE PLK	KOG0583	Serine/threonine_protein_kinase
	Glyma.08G100100	906	UniRef100_I1KRX2 Auxin response factor n=1 Tax=Glycine max RepID=I1KRX2_SOYBN	0	100	UniRef100_I1KRX2 Auxin response factor n=1 Tax=Glycine max RepID=I1KRX2_SOYBN	0	100	AT1G30330.1|Symbols:ARF6|auxin response factor 6|chr1:10686125-10690036 REVERSE LENGTH=933	0	51.88	GO:0006355 GO:0009725 GO:0009733 GO:0009855 GO:0009886 GO:0009887 GO:0009908 GO:0009909 GO:0010014 GO:0010051 GO:0010073 GO:0048439 GO:0048481 GO:0048507 GO:0048519	determination of bilateral symmetry; "flower development"; "flower morphogenesis"; "meristem development"; "meristem initiation"; "meristem maintenance"; "negative regulation of biological process"; "organ morphogenesis"; "ovule development"; "post-embryonic morphogenesis"; "regulation of flower development"; "regulation of transcription, DNA-dependent"; "response to auxin stimulus"; "response to…	GO:0003700 GO:0005515	protein binding; "sequence-specific DNA binding transcription factor activity"	GO:0005634	nucleus	PF02309 PF06507 PF02362	AUX/IAA family; "Auxin response factor"; "B3 DNA binding domain"	NA	NA	NA	NA
	Glyma.08G100300	685	UniRef100_I1KRX6 Uncharacterized protein n=1 Tax=Glycine max RepID=I1KRX6_SOYBN	0	100	UniRef100_G7IP42 ZG10 n=1 Tax=Medicago truncatula RepID=G7IP42_MEDTR	0	99.27	AT4G21060.2|Symbols:|Galactosyltransferase family protein|chr4:11242003-11244860 FORWARD LENGTH=684	0	100	GO:0010405 GO:0018258	arabinogalactan protein metabolic process; "protein O-linked glycosylation via hydroxyproline"	GO:0016757 GO:0016758 GO:0035250	UDP-galactosyltransferase activity; "transferase activity, transferring glycosyl groups"; "transferase activity, transferring hexosyl groups"	GO:0005794 GO:0012505	Golgi apparatus; "endomembrane system"	PF01762 PF00337	Galactosyltransferase; "Galactoside-binding lectin"	PTHR11214	BETA-1,3-N-ACETYLGLUCOSAMINYLTRANSFERASE	KOG2287	Galactosyltransferases
	Glyma.08G100400	498	UniRef100_K7L5U6 Uncharacterized protein n=1 Tax=Glycine max RepID=K7L5U6_SOYBN	0	100	UniRef100_D7KET5 Lipase class 3 family protein n=1 Tax=Arabidopsis lyrata subsp. lyrata RepID=D7KET5_ARALL	4e-179	77.52	AT1G30370.1|Symbols:|alpha/beta-Hydrolases superfamily protein|chr1:10719169-10720758 REVERSE LENGTH=529	0	76.37	GO:0006629 GO:0010214	lipid metabolic process; "seed coat development"	GO:0004806 GO:0008970	phosphatidylcholine 1-acylhydrolase activity; "triglyceride lipase activity"	GO:0005739	mitochondrion	PF01764	Lipase (class 3)	PTHR21493	CGI-141-RELATED/LIPASE CONTAINING PROTEIN	KOG4569	Predicted_lipase
	Glyma.08G100500	343	UniRef100_K7L5U7 Uncharacterized protein n=1 Tax=Glycine max RepID=K7L5U7_SOYBN	0	100	UniRef100_G7K9S5 F-box/FBD/LRR-repeat protein n=1 Tax=Medicago truncatula RepID=G7K9S5_MEDTR	3e-52	66.93	AT1G13570.1|Symbols:|F-box/RNI-like superfamily protein|chr1:4642528-4643930 REVERSE LENGTH=416	4e-21	48.32	GO:0008150	biological process	GO:0003674	molecular function	GO:0005634	nucleus	PF00646	F-box domain	NA	NA	NA	NA
	Glyma.08G100600	232	UniRef100_K7L5U8 Uncharacterized protein n=1 Tax=Glycine max RepID=K7L5U8_SOYBN	2e-144	96.62	UniRef100_Q6NQD9 Probable mediator of RNA polymerase II transcription subunit 19b n=1 Tax=Arabidopsis thaliana RepID=MD19B_ARATH	5e-32	50.72	AT5G19480.2|Symbols:|unknown protein; BEST Arabidopsis thaliana protein match is: unknown protein (TAIR:AT5G12230.1); Has 15754 Blast hits to 7644 proteins in 441 species: Archae - 6; Bacteria - 451; Metazoa - 7628; Fungi - 1448; Plants - 1196; Viruses - 38; Other Eukaryotes - 4987 (source: NCBI BLink).|chr5:6571828-6572929 FORWARD LENGTH=207	6e-35	50.72	GO:0008150 GO:0010413 GO:0045492	biological process; "glucuronoxylan metabolic process"; "xylan biosynthetic process"	GO:0003674	molecular function	GO:0005634	nucleus	NA	NA	NA	NA	NA	NA
	Glyma.08G100700	257	UniRef100_I1KRY1 Uncharacterized protein n=1 Tax=Glycine max RepID=I1KRY1_SOYBN	0	100	UniRef100_G7J2J6 RING finger protein n=1 Tax=Medicago truncatula RepID=G7J2J6_MEDTR	2e-137	98.84	AT1G24440.1|Symbols:|RING/U-box superfamily protein|chr1:8662340-8663777 FORWARD LENGTH=251	5e-118	100.8	NA	NA	GO:0008270	zinc ion binding	GO:0005634	nucleus	NA	NA	PTHR15067	FAMILY NOT NAMED	KOG4172	Predicted_E3_ubiquitin_ligase
	Glyma.08G100800	934	UniRef100_I1KRY2 Uncharacterized protein n=2 Tax=Glycine max RepID=I1KRY2_SOYBN	0	100	UniRef100_G7J2J5 Leucine-rich repeat family protein / protein kinase family protein n=1 Tax=Medicago truncatula RepID=G7J2J5_MEDTR	0	98.71	AT1G67720.1|Symbols:|Leucine-rich repeat protein kinase family protein|chr1:25386494-25390856 FORWARD LENGTH=929	0	100.22	GO:0006468 GO:0007267 GO:0009616 GO:0010267 GO:0035196	cell-cell signaling; "production of miRNAs involved in gene silencing by miRNA"; "production of ta-siRNAs involved in RNA interference"; "protein phosphorylation"; "virus induced gene silencing"	GO:0004672 GO:0004674 GO:0005524 GO:0016301 GO:0016772	ATP binding; "kinase activity"; "protein kinase activity"; "protein serine/threonine kinase activity"; "transferase activity, transferring phosphorus-containing groups"	GO:0005886	plasma membrane	PF07714	Protein tyrosine kinase	PTHR24420	LEUCINE-RICH REPEAT RECEPTOR-LIKE PROTEIN KINASE	KOG1187	Serine/threonine_protein_kinase
	Glyma.08G100900	511	UniRef100_I1KRY3 Uncharacterized protein n=1 Tax=Glycine max RepID=I1KRY3_SOYBN	0	86	UniRef100_G7J2J3 Response regulator n=1 Tax=Medicago truncatula RepID=G7J2J3_MEDTR	0	89.47	AT1G67710.1|Symbols:ARR11|response regulator 11|chr1:25376994-25378905 REVERSE LENGTH=521	9e-90	97.89	GO:0009735 GO:0009736 GO:0010082	cytokinin mediated signaling pathway; "regulation of root meristem growth"; "response to cytokinin stimulus"	GO:0000156 GO:0003700 GO:0005515	phosphorelay response regulator activity; "protein binding"; "sequence-specific DNA binding transcription factor activity"	GO:0005634	nucleus	PF00072 PF00249	Response regulator receiver domain; "Myb-like DNA-binding domain"	PTHR26402	RESPONSE REGULATOR OF TWO-COMPONENT SYSTEM	NA	NA
	Glyma.08G101000	478	UniRef100_I1KRY4 Uncharacterized protein n=1 Tax=Glycine max RepID=I1KRY4_SOYBN	0	96.93	UniRef100_G7K7H1 Salutaridinol 7-O-acetyltransferase n=1 Tax=Medicago truncatula RepID=G7K7H1_MEDTR	2e-167	99.77	AT3G26040.1|Symbols:|HXXXD-type acyl-transferase family protein|chr3:9519741-9521069 FORWARD LENGTH=442	2e-87	99.55	NA	NA	GO:0016740 GO:0016747	transferase activity; "transferase activity, transferring acyl groups other than amino-acyl groups"	GO:0005737	cytoplasm	PF02458	Transferase family	NA	NA	NA	NA
	Glyma.08G101200	452	UniRef100_I1KRY5 Uncharacterized protein n=1 Tax=Glycine max RepID=I1KRY5_SOYBN	0	100	UniRef100_B9HTC6 F-box family protein n=1 Tax=Populus trichocarpa RepID=B9HTC6_POPTR	0	95.99	AT3G26000.1|Symbols:|Ribonuclease inhibitor|chr3:9507042-9508542 REVERSE LENGTH=453	9e-133	94.92	GO:0008150	biological process	GO:0003674	molecular function	NA	NA	NA	NA	PTHR23125	F-BOX/LEUCINE RICH REPEAT PROTEIN	NA	NA
	Glyma.08G101300	261	UniRef100_K7L5V2 Uncharacterized protein n=1 Tax=Glycine max RepID=K7L5V2_SOYBN	2e-168	100	UniRef100_C6K2L2 Myo-inositol oxygenase n=1 Tax=Solanum lycopersicum RepID=C6K2L2_SOLLC	1e-88	78.23	AT4G26260.2|Symbols:MIOX4|myo-inositol oxygenase 4|chr4:13297939-13300146 FORWARD LENGTH=318	4e-85	69.81	GO:0006949 GO:0019310 GO:0019853 GO:0055114	L-ascorbic acid biosynthetic process; "inositol catabolic process"; "oxidation-reduction process"; "syncytium formation"	GO:0005506 GO:0050113	inositol oxygenase activity; "iron ion binding"	GO:0005737	cytoplasm	PF05153	Family of unknown function (DUF706)	PTHR12588	MYOINOSITOL OXYGENASE	KOG1573	Aldehyde_reductase
	Glyma.08G101600	102	NA	NA	NA	NA	NA	NA	NA	NA	NA	NA	NA	NA	NA	NA	NA	NA	NA	NA	NA	NA	NA
	Glyma.08G101700	191	UniRef100_K7L5V3 Uncharacterized protein n=1 Tax=Glycine max RepID=K7L5V3_SOYBN	7e-137	100	UniRef100_M7YF87 ABC transporter C family member 3 n=1 Tax=Triticum urartu RepID=M7YF87_TRIUA	2e-42	9.68	AT3G21250.1|Symbols:ATMRP6, MRP6, ABCC8|multidrug resistance-associated protein 6|chr3:7457668-7463261 REVERSE LENGTH=1453	8e-41	9.98	GO:0006810 GO:0055085	transmembrane transport; "transport"	GO:0000166 GO:0005524 GO:0016887 GO:0017111 GO:0042626	ATP binding; "ATPase activity"; "ATPase activity, coupled to transmembrane movement of substances"; "nucleoside-triphosphatase activity"; "nucleotide binding"	GO:0000325 GO:0005774 GO:0005886 GO:0016021	integral to membrane; "plant-type vacuole"; "plasma membrane"; "vacuolar membrane"	NA	NA	PTHR24223	FAMILY NOT NAMED	NA	NA
	Glyma.08G101800	677	UniRef100_I1KRY9 Uncharacterized protein n=1 Tax=Glycine max RepID=I1KRY9_SOYBN	0	100	UniRef100_G7J2H0 Serine/threonine protein phosphatase 6 regulatory ankyrin repeat subunit C n=1 Tax=Medicago truncatula RepID=G7J2H0_MEDTR	0	101.35	AT3G01750.1|Symbols:|Ankyrin repeat family protein|chr3:270615-272691 FORWARD LENGTH=664	1e-180	97.74	GO:0008150	biological process	NA	NA	GO:0005737	cytoplasm	PF00023	Ankyrin repeat	PTHR24158	FAMILY NOT NAMED	NA	NA
	Glyma.08G101900	439	UniRef100_I1KRZ0 Uncharacterized protein n=2 Tax=Glycine max RepID=I1KRZ0_SOYBN	0	100	UniRef100_G7ZZ20 Lysine/histidine transporter (Fragment) n=1 Tax=Medicago truncatula RepID=G7ZZ20_MEDTR	0	98.85	AT5G40780.2|Symbols:|lysine histidine transporter 1|chr5:16323823-16327082 FORWARD LENGTH=445	0	98.2	GO:0006499 GO:0006612 GO:0006820 GO:0006862 GO:0006865 GO:0006888 GO:0006944 GO:0010363 GO:0015696 GO:0015802 GO:0030968 GO:0043069 GO:0043090 GO:0043269 GO:0080167	ER to Golgi vesicle-mediated transport; "N-terminal protein myristoylation"; "amino acid import"; "amino acid transport"; "ammonium transport"; "anion transport"; "basic amino acid transport"; "cellular membrane fusion"; "endoplasmic reticulum unfolded protein response"; "negative regulation of programmed cell death"; "nucleotide transport"; "protein targeting to membrane"; "regulation of ion tra…	GO:0015171	amino acid transmembrane transporter activity	GO:0005886 GO:0016020	membrane; "plasma membrane"	PF01490	Transmembrane amino acid transporter protein	PTHR22950	AMINO ACID TRANSPORTER	KOG1303	Amino_acid_transporters
	Glyma.08G102000	788	UniRef100_I1KRZ1 Uncharacterized protein n=1 Tax=Glycine max RepID=I1KRZ1_SOYBN	0	103.55	UniRef100_UPI00001622D8 cation efflux family protein n=1 Tax=Arabidopsis thaliana RepID=UPI00001622D8	0	96.37	AT2G04620.1|Symbols:|Cation efflux family protein|chr2:1610506-1612902 REVERSE LENGTH=798	0	96.37	GO:0006812 GO:0055085	cation transport; "transmembrane transport"	GO:0008324 GO:0015562	cation transmembrane transporter activity; "efflux transmembrane transporter activity"	GO:0016020 GO:0016021	integral to membrane; "membrane"	PF01545	Cation efflux family	PTHR11562	CATION EFFLUX PROTEIN/ ZINC TRANSPORTER	KOG1483	Zn2+_transporter_ZNT1_and_related_Cd2+/Zn2+_transporters_(cation_diffusion_facilitator_superfamily)
	Glyma.08G102100	300	UniRef100_I1KRZ2 Uncharacterized protein n=2 Tax=Glycine max RepID=I1KRZ2_SOYBN	0	100	UniRef100_B9HTB3 3-oxoacyl-[acyl-carrier-protein] reductase n=1 Tax=Populus trichocarpa RepID=B9HTB3_POPTR	6e-148	88.89	AT1G24360.1|Symbols:|NAD(P)-binding Rossmann-fold superfamily protein|chr1:8640820-8643283 FORWARD LENGTH=319	8e-128	84.64	GO:0000038 GO:0006633 GO:0008152 GO:0009409 GO:0042335 GO:0055114	cuticle development; "fatty acid biosynthetic process"; "metabolic process"; "oxidation-reduction process"; "response to cold"; "very long-chain fatty acid metabolic process"	GO:0000166 GO:0004316 GO:0005507 GO:0016491 GO:0051287	3-oxoacyl-[acyl-carrier-protein] reductase (NADPH) activity; "NAD binding"; "copper ion binding"; "nucleotide binding"; "oxidoreductase activity"	GO:0009507 GO:0009536 GO:0009570 GO:0009941	chloroplast; "chloroplast envelope"; "chloroplast stroma"; "plastid"	PF00106	short chain dehydrogenase	PTHR24316	FAMILY NOT NAMED	KOG1200	Mitochondrial/plastidial_beta-ketoacyl-ACP_reductase
	Glyma.08G102200	1176	UniRef100_K7L5V4 Uncharacterized protein n=1 Tax=Glycine max RepID=K7L5V4_SOYBN	0	100	NA	NA	NA	AT1G27850.1|Symbols:|unknown protein; FUNCTIONS IN: molecular_function unknown; INVOLVED IN: biological_process unknown; LOCATED IN: plasma membrane; EXPRESSED IN: 22 plant structures; EXPRESSED DURING: 13 growth stages; BEST Arabidopsis thaliana protein match is: unknown protein (TAIR:AT2G40070.1); Has 9215 Blast hits to 5316 proteins in 473 species: Archae - 6; Bacteria - 773; Metazoa - 3392; F…	0	102.35	GO:0008150	biological process	GO:0003674	molecular function	GO:0005886	plasma membrane	NA	NA	NA	NA	NA	NA
	Glyma.08G102300	905	UniRef100_I1KRZ4 Uncharacterized protein n=1 Tax=Glycine max RepID=I1KRZ4_SOYBN	0	100	UniRef100_B9HTB0 ATP-dependent DNA helicase family protein n=1 Tax=Populus trichocarpa RepID=B9HTB0_POPTR	0	98.15	AT1G27880.1|Symbols:|DEAD/DEAH box RNA helicase family protein _x0001_|chr1:9708940-9713901 FORWARD LENGTH=911	0	99.01	GO:0006260 GO:0006306 GO:0006310 GO:0008283 GO:0042631 GO:0051567	DNA methylation; "DNA recombination"; "DNA replication"; "cell proliferation"; "cellular response to water deprivation"; "histone H3-K9 methylation"	GO:0003676 GO:0004386 GO:0005524 GO:0008026	ATP-dependent helicase activity; "ATP binding"; "helicase activity"; "nucleic acid binding"	GO:0005634	nucleus	PF00270 PF00271	DEAD/DEAH box helicase; "Helicase conserved C-terminal domain"	PTHR13710	DNA HELICASE RECQ FAMILY MEMBER	KOG0351	ATP-dependent_DNA_helicase
	Glyma.08G102400	160	UniRef100_I1KRZ5 Uncharacterized protein n=1 Tax=Glycine max RepID=I1KRZ5_SOYBN	2e-105	102.58	UniRef100_G7JC22 Acid phosphatase/vanadium-dependent haloperoxidase-like protein n=1 Tax=Medicago truncatula RepID=G7JC22_MEDTR	1e-74	87.65	AT1G67600.1|Symbols:|Acid phosphatase/vanadium-dependent haloperoxidase-related protein|chr1:25336701-25337455 REVERSE LENGTH=163	5e-79	88.34	GO:0008150 GO:0016036 GO:0019375 GO:0045892	biological process; "cellular response to phosphate starvation"; "galactolipid biosynthetic process"; "negative regulation of transcription, DNA-dependent"	GO:0003674	molecular function	GO:0009507	chloroplast	PF02681	Divergent PAP2 family	NA	NA	NA	NA
	Glyma.08G102500	368	UniRef100_I1KRZ7 Uncharacterized protein n=1 Tax=Glycine max RepID=I1KRZ7_SOYBN	0	100	UniRef100_Q9SR48 F12A21.28 n=1 Tax=Arabidopsis thaliana RepID=Q9SR48_ARATH	6e-109	102.02	AT1G67590.1|Symbols:|Remorin family protein|chr1:25333137-25334472 REVERSE LENGTH=347	7e-112	102.02	GO:0008150	biological process	GO:0003677	DNA binding	GO:0005634 GO:0005886	nucleus; "plasma membrane"	PF03763	Remorin, C-terminal region	NA	NA	NA	NA
	Glyma.08G102600	746	UniRef100_I1KRZ8 Uncharacterized protein n=1 Tax=Glycine max RepID=I1KRZ8_SOYBN	0	100	UniRef100_B9HTA6 Kinase family protein n=1 Tax=Populus trichocarpa RepID=B9HTA6_POPTR	0	99.87	AT1G67580.2|Symbols:|Protein kinase superfamily protein|chr1:25327727-25330965 REVERSE LENGTH=752	0	99.07	GO:0000956 GO:0006468 GO:0009887 GO:0009888 GO:0010638 GO:0033044	nuclear-transcribed mRNA catabolic process; "organ morphogenesis"; "positive regulation of organelle organization"; "protein phosphorylation"; "regulation of chromosome organization"; "tissue development"	GO:0004672 GO:0004674 GO:0005515 GO:0005524 GO:0016301 GO:0016772	ATP binding; "kinase activity"; "protein binding"; "protein kinase activity"; "protein serine/threonine kinase activity"; "transferase activity, transferring phosphorus-containing groups"	GO:0005634 GO:0005829	cytosol; "nucleus"	PF00069	Protein kinase domain	PTHR24056	CELL DIVISION PROTEIN KINASE	KOG0663	Protein_kinase_PITSLRE_and_related_kinases
	Glyma.08G102700	467	UniRef100_I1KS00 Uncharacterized protein n=1 Tax=Glycine max RepID=I1KS00_SOYBN	0	100	NA	NA	NA	AT1G67570.1|Symbols:|Protein of unknown function (DUF3537)|chr1:25325318-25326938 FORWARD LENGTH=456	1e-174	101.54	GO:0007062 GO:0007131 GO:0009887 GO:0009888 GO:0010228 GO:0010638 GO:0016926 GO:0031048 GO:0033044 GO:0042138 GO:0045132 GO:0050665	chromatin silencing by small RNA; "hydrogen peroxide biosynthetic process"; "meiotic DNA double-strand break formation"; "meiotic chromosome segregation"; "organ morphogenesis"; "positive regulation of organelle organization"; "protein desumoylation"; "reciprocal meiotic recombination"; "regulation of chromosome organization"; "sister chromatid cohesion"; "tissue development"; "vegetative to repr…	NA	NA	GO:0005634	nucleus	PF12056	Protein of unknown function (DUF3537)	NA	NA	NA	NA
	Glyma.08G102800	73	UniRef100_K7L5V7 Uncharacterized protein n=1 Tax=Glycine max RepID=K7L5V7_SOYBN	1e-44	100	NA	NA	NA	NA	NA	NA	NA	NA	NA	NA	NA	NA	NA	NA	NA	NA	NA	NA
	Glyma.08G102900	922	UniRef100_I1KS01 Lipoxygenase n=1 Tax=Glycine max RepID=I1KS01_SOYBN	0	100	UniRef100_I1KS01 Lipoxygenase n=1 Tax=Glycine max RepID=I1KS01_SOYBN	0	100	AT1G67560.1|Symbols:LOX6|PLAT/LH2 domain-containing lipoxygenase family protein|chr1:25319926-25324117 FORWARD LENGTH=917	0	100.44	GO:0009611 GO:0009695 GO:0034440 GO:0040007	growth; "jasmonic acid biosynthetic process"; "lipid oxidation"; "response to wounding"	GO:0016165	lipoxygenase activity	GO:0005886 GO:0009507	chloroplast; "plasma membrane"	PF00305 PF01477	Lipoxygenase; "PLAT/LH2 domain"	PTHR11771	LIPOXYGENASE	NA	NA
	Glyma.08G103000	644	UniRef100_K7L5V8 Uncharacterized protein n=1 Tax=Glycine max RepID=K7L5V8_SOYBN	0	95.68	UniRef100_I1K3K3 Urease n=1 Tax=Glycine max RepID=I1K3K3_SOYBN	0	69.73	AT1G67550.1|Symbols:URE|urease|chr1:25312842-25316911 FORWARD LENGTH=838	0	69.81	GO:0006807 GO:0019627	nitrogen compound metabolic process; "urea metabolic process"	GO:0009039 GO:0016151 GO:0016787 GO:0016810	hydrolase activity; "hydrolase activity, acting on carbon-nitrogen (but not peptide) bonds"; "nickel cation binding"; "urease activity"	GO:0005737	cytoplasm	PF00449 PF00547 PF01979 PF00699	Urease alpha-subunit, N-terminal domain; "Urease, gamma subunit"; "Amidohydrolase family"; "Urease beta subunit"	PTHR11647	AMINOHYDROLASE	NA	NA
	Glyma.08G103100	767	UniRef100_I1KS03 Uncharacterized protein n=1 Tax=Glycine max RepID=I1KS03_SOYBN	0	100	UniRef100_G7JC16 U-box domain-containing protein n=1 Tax=Medicago truncatula RepID=G7JC16_MEDTR	0	100	AT1G24330.1|Symbols:|ARM repeat superfamily protein|chr1:8631779-8634835 FORWARD LENGTH=771	0	99.09	GO:0016567	protein ubiquitination	GO:0004842 GO:0019894	kinesin binding; "ubiquitin-protein ligase activity"	GO:0000151 GO:0005634 GO:0005871 GO:0009507	chloroplast; "kinesin complex"; "nucleus"; "ubiquitin ligase complex"	PF04564 PF05804	U-box domain; "Kinesin-associated protein (KAP)"	PTHR22849	WDSAM1 PROTEIN	NA	NA
	Glyma.08G103200	814	UniRef100_K7L5V9 Uncharacterized protein n=1 Tax=Glycine max RepID=K7L5V9_SOYBN	0	93.02	UniRef100_B9HT87 GLUCOSIDASE 1 family protein n=1 Tax=Populus trichocarpa RepID=B9HT87_POPTR	0	95.62	AT1G67490.1|Symbols:GCS1, KNF|glucosidase 1|chr1:25280633-25286581 REVERSE LENGTH=852	0	95.07	GO:0009311 GO:0009913 GO:0010053	epidermal cell differentiation; "oligosaccharide metabolic process"; "root epidermal cell differentiation"	GO:0003824 GO:0004558 GO:0004573	alpha-glucosidase activity; "catalytic activity"; "mannosyl-oligosaccharide glucosidase activity"	GO:0005783	endoplasmic reticulum	PF03200	Mannosyl oligosaccharide glucosidase	PTHR10412	MANNOSYL-OLIGOSACCHARIDE GLUCOSIDASE	KOG2161	Glucosidase_I
	Glyma.08G103300	869	UniRef100_I1KS06 Uncharacterized protein n=1 Tax=Glycine max RepID=I1KS06_SOYBN	0	100	UniRef100_F4HRW2 Zn-dependent exopeptidase-like protein n=1 Tax=Arabidopsis thaliana RepID=F4HRW2_ARATH	0	93.71	AT1G67420.2|Symbols:|Zn-dependent exopeptidases superfamily protein|chr1:25255264-25260358 FORWARD LENGTH=922	0	93.71	GO:0006508 GO:0007059 GO:0007062 GO:0007129 GO:0007131 GO:0009887 GO:0009888 GO:0010332 GO:0010638 GO:0032204 GO:0032504 GO:0033044 GO:0042138 GO:0043247 GO:0045132	chromosome segregation; "meiotic DNA double-strand break formation"; "meiotic chromosome segregation"; "multicellular organism reproduction"; "organ morphogenesis"; "positive regulation of organelle organization"; "proteolysis"; "reciprocal meiotic recombination"; "regulation of chromosome organization"; "regulation of telomere maintenance"; "response to gamma radiation"; "sister chromatid cohesi…	GO:0008233	peptidase activity	NA	NA	PF04389	Peptidase family M28	PTHR12147	FXNA-RELATED	KOG2194	Aminopeptidases_of_the_M20_family
	Glyma.08G103400	389	UniRef100_I1KS09 Uncharacterized protein n=1 Tax=Glycine max RepID=I1KS09_SOYBN	0	100	UniRef100_G7JC12 F-box family protein n=1 Tax=Medicago truncatula RepID=G7JC12_MEDTR	0	100.27	AT1G67480.2|Symbols:|Galactose oxidase/kelch repeat superfamily protein|chr1:25277294-25278529 FORWARD LENGTH=376	4e-168	103.19	GO:0008150	biological process	GO:0003674	molecular function	GO:0005737	cytoplasm	PF01344 PF00646	Kelch motif; "F-box domain"	PTHR26379	FAMILY NOT NAMED	KOG4693	Uncharacterized_conserved_protein,_contains_kelch_repeat
	Glyma.08G103500	83	UniRef100_V7CKQ3 Uncharacterized protein n=1 Tax=Phaseolus vulgaris RepID=V7CKQ3_PHAVU	9e-40	100	NA	NA	NA	NA	NA	NA	NA	NA	NA	NA	NA	NA	NA	NA	NA	NA	NA	NA
	Glyma.08G103600	94	UniRef100_I1KS11 Uncharacterized protein n=1 Tax=Glycine max RepID=I1KS11_SOYBN	9e-61	100	UniRef100_B6SJA3 Signal peptidase complex subunit 1 n=1 Tax=Zea mays RepID=B6SJA3_MAIZE	8e-34	84.38	AT4G40042.1|Symbols:|Microsomal signal peptidase 12 kDa subunit (SPC12)|chr4:18559289-18559570 FORWARD LENGTH=93	2e-41	84.95	GO:0006465	signal peptide processing	GO:0008233	peptidase activity	GO:0005787 GO:0016021	integral to membrane; "signal peptidase complex"	PF06645	Microsomal signal peptidase 12 kDa subunit (SPC12)	PTHR13202	MICROSOMAL SIGNAL PEPTIDASE 12 KDA SUBUNIT	KOG4112	Signal_peptidase_subunit
	Glyma.08G103700	190	UniRef100_I1KS12 Uncharacterized protein n=1 Tax=Glycine max RepID=I1KS12_SOYBN	2e-137	100	UniRef100_V5N869 60S ribosomal protein L17 n=1 Tax=Phaseolus vulgaris RepID=V5N869_PHAVU	4e-123	104.42	AT1G67430.1|Symbols:|Ribosomal protein L22p/L17e family protein|chr1:25262209-25263627 FORWARD LENGTH=175	5e-113	104	GO:0001510 GO:0006412	RNA methylation; "translation"	GO:0003735	structural constituent of ribosome	GO:0005622 GO:0005730 GO:0005737 GO:0005773 GO:0005840 GO:0009506 GO:0015934 GO:0016020 GO:0022625 GO:0022626	cytoplasm; "cytosolic large ribosomal subunit"; "cytosolic ribosome"; "intracellular"; "large ribosomal subunit"; "membrane"; "nucleolus"; "plasmodesma"; "ribosome"; "vacuole"	PF00237	Ribosomal protein L22p/L17e	PTHR11593	60S RIBOSOMAL PROTEIN L17	KOG3353	60S_ribosomal_protein_L22
	Glyma.08G103800	473	UniRef100_I1KS14 Uncharacterized protein n=2 Tax=Glycine max RepID=I1KS14_SOYBN	0	100	UniRef100_D7KV31 Exostosin family protein n=1 Tax=Arabidopsis lyrata subsp. lyrata RepID=D7KV31_ARALL	0	98.83	AT1G67410.1|Symbols:|Exostosin family protein|chr1:25251606-25253568 REVERSE LENGTH=430	0	98.6	GO:0008150	biological process	GO:0003824	catalytic activity	GO:0005794 GO:0016020	Golgi apparatus; "membrane"	PF03016	Exostosin family	PTHR11062	EXOSTOSIN (HEPARAN SULFATE GLYCOSYLTRANSFERASE)-RELATED	KOG1021	Acetylglucosaminyltransferase_EXT1/exostosin_1
	Glyma.08G103900	194	UniRef100_K7L5W1 Uncharacterized protein n=2 Tax=Glycine max RepID=K7L5W1_SOYBN	2e-136	76.8	UniRef100_Q2YHM9 Caffeoyl-CoA O-methyltransferase (Fragment) n=1 Tax=Plantago major RepID=Q2YHM9_PLAMJ	5e-81	75	AT1G67980.1|Symbols:CCOAMT|caffeoyl-CoA 3-O-methyltransferase|chr1:25487724-25488934 FORWARD LENGTH=232	6e-77	82.76	GO:0009809	lignin biosynthetic process	GO:0008171 GO:0042409	O-methyltransferase activity; "caffeoyl-CoA O-methyltransferase activity"	GO:0005737 GO:0005829	cytoplasm; "cytosol"	PF01596	O-methyltransferase	PTHR10509	O-METHYLTRANSFERASE-RELATED	KOG1663	O-methyltransferase
	Glyma.08G104000	248	UniRef100_C6T2E2 Uncharacterized protein n=1 Tax=Glycine max RepID=C6T2E2_SOYBN	4e-99	104.66	UniRef100_Q2YHM9 Caffeoyl-CoA O-methyltransferase (Fragment) n=1 Tax=Plantago major RepID=Q2YHM9_PLAMJ	1e-75	93.36	AT1G67980.1|Symbols:CCOAMT|caffeoyl-CoA 3-O-methyltransferase|chr1:25487724-25488934 FORWARD LENGTH=232	8e-68	106.47	GO:0009809	lignin biosynthetic process	GO:0008171 GO:0042409	O-methyltransferase activity; "caffeoyl-CoA O-methyltransferase activity"	GO:0005737 GO:0005829	cytoplasm; "cytosol"	PF01596	O-methyltransferase	PTHR10509	O-METHYLTRANSFERASE-RELATED	KOG1663	O-methyltransferase
	Glyma.08G104100	515	UniRef100_I1KS17 Uncharacterized protein n=1 Tax=Glycine max RepID=I1KS17_SOYBN	0	100	UniRef100_G7JZ14 Cytochrome P450 78A11 n=1 Tax=Medicago truncatula RepID=G7JZ14_MEDTR	2e-174	94.04	AT1G13710.1|Symbols:CYP78A5, KLU|cytochrome P450, family 78, subfamily A, polypeptide 5|chr1:4702932-4704592 REVERSE LENGTH=517	5e-175	99.42	GO:0008284 GO:0010075 GO:0010338 GO:0035265 GO:0040009 GO:0046622 GO:0048437 GO:0055114	floral organ development; "leaf formation"; "organ growth"; "oxidation-reduction process"; "positive regulation of cell proliferation"; "positive regulation of organ growth"; "regulation of growth rate"; "regulation of meristem growth"	GO:0005506 GO:0009055 GO:0016705 GO:0019825 GO:0020037	electron carrier activity; "heme binding"; "iron ion binding"; "oxidoreductase activity, acting on paired donors, with incorporation or reduction of molecular oxygen"; "oxygen binding"	GO:0005783	endoplasmic reticulum	PF00067	Cytochrome P450	PTHR24298	FAMILY NOT NAMED	KOG0156	Cytochrome_P450_CYP2_subfamily
	Glyma.08G104200	234	UniRef100_I1KS18 Uncharacterized protein n=1 Tax=Glycine max RepID=I1KS18_SOYBN	3e-170	100	UniRef100_T2DNE7 REF/SRPP-like protein n=1 Tax=Phaseolus vulgaris RepID=T2DNE7_PHAVU	9e-100	91.1	AT1G67360.1|Symbols:|Rubber elongation factor protein (REF)|chr1:25237072-25237913 REVERSE LENGTH=240	2e-70	85.42	GO:0008150	biological process	NA	NA	GO:0005737 GO:0005773	cytoplasm; "vacuole"	PF05755	Rubber elongation factor protein (REF)	NA	NA	NA	NA
	Glyma.08G104300	92	UniRef100_I1KS20 Uncharacterized protein n=1 Tax=Glycine max RepID=I1KS20_SOYBN	8e-62	100	UniRef100_D7KV23 F1N21.17 n=1 Tax=Arabidopsis lyrata subsp. lyrata RepID=D7KV23_ARALL	4e-45	93.75	AT1G67350.2|Symbols:|unknown protein; FUNCTIONS IN: molecular_function unknown; INVOLVED IN: photorespiration; LOCATED IN: mitochondrial membrane, mitochondrial respiratory chain complex I, respiratory chain complex I; EXPRESSED IN: 24 plant structures; EXPRESSED DURING: 15 growth stages; Has 2 Blast hits to 2 proteins in 1 species: Archae - 0; Bacteria - 0; Metazoa - 0; Fungi - 0; Plants - 2; Vi…	9e-48	91.84	GO:0006511 GO:0009853 GO:0051788 GO:0080129	photorespiration; "proteasome core complex assembly"; "response to misfolded protein"; "ubiquitin-dependent protein catabolic process"	GO:0003674	molecular function	GO:0005634 GO:0005747 GO:0031966 GO:0045271	mitochondrial membrane; "mitochondrial respiratory chain complex I"; "nucleus"; "respiratory chain complex I"	NA	NA	NA	NA	NA	NA
	Glyma.08G104400	392	UniRef100_I1KS21 Uncharacterized protein n=1 Tax=Glycine max RepID=I1KS21_SOYBN	0	100	UniRef100_G7JBZ1 F-box protein n=1 Tax=Medicago truncatula RepID=G7JBZ1_MEDTR	0	102.62	AT1G67340.1|Symbols:|HCP-like superfamily protein with MYND-type zinc finger|chr1:25230323-25231622 FORWARD LENGTH=379	1e-167	86.54	GO:0008150	biological process	GO:0008270	zinc ion binding	GO:0005634	nucleus	PF08238 PF01753	Sel1 repeat; "MYND finger"	PTHR12298	PCDC2 (PROGRAMMED CELL DEATH PROTEIN 2)-RELATED	NA	NA
	Glyma.08G104500	186	UniRef100_I1KS22 Uncharacterized protein n=1 Tax=Glycine max RepID=I1KS22_SOYBN	7e-134	100	UniRef100_Q01L01 OSIGBa0148P16.4 protein n=2 Tax=Oryza sativa RepID=Q01L01_ORYSA	3e-61	69.95	AT1G27385.1|Symbols:|unknown protein; FUNCTIONS IN: molecular_function unknown; INVOLVED IN: biological_process unknown; LOCATED IN: chloroplast; EXPRESSED IN: 24 plant structures; EXPRESSED DURING: 13 growth stages; CONTAINS InterPro DOMAIN/s: Protein of unknown function DUF493 (InterPro:IPR007454); Has 76 Blast hits to 76 proteins in 23 species: Archae - 0; Bacteria - 6; Metazoa - 0; Fungi - 0;…	5e-66	82.67	GO:0008150	biological process	GO:0003674	molecular function	NA	NA	PF04359	Protein of unknown function (DUF493)	NA	NA	NA	NA
	Glyma.08G104600	287	UniRef100_I1KS24 Uncharacterized protein n=1 Tax=Glycine max RepID=I1KS24_SOYBN	0	100	NA	NA	NA	AT1G27930.1|Symbols:|Protein of unknown function (DUF579)|chr1:9731510-9732379 REVERSE LENGTH=289	4e-126	96.19	GO:0006857 GO:0008150	biological process; "oligopeptide transport"	GO:0005515	protein binding	GO:0005768 GO:0005794 GO:0005802	Golgi apparatus; "endosome"; "trans-Golgi network"	PF04669	Polysaccharide biosynthesis	NA	NA	NA	NA
	Glyma.08G104700	495	UniRef100_I1KS25 Uncharacterized protein n=1 Tax=Glycine max RepID=I1KS25_SOYBN	0	100	UniRef100_B9H4T0 Transducin family protein n=1 Tax=Populus trichocarpa RepID=B9H4T0_POPTR	0	98.31	AT2G19540.1|Symbols:|Transducin family protein / WD-40 repeat family protein|chr2:8461804-8464347 FORWARD LENGTH=469	0	99.36	GO:0008150	biological process	GO:0000166	nucleotide binding	GO:0005634 GO:0080008	CUL4-RING ubiquitin ligase complex; "nucleus"	PF00400 PF12265	WD domain, G-beta repeat; "Histone-binding protein RBBP4 or subunit C of CAF1 complex"	PTHR22850	WD40 REPEAT FAMILY	KOG0302	Ribosome_Assembly_protein
	Glyma.08G104800	454	UniRef100_K7L5W5 Uncharacterized protein n=2 Tax=Glycine max RepID=K7L5W5_SOYBN	0	90.6	UniRef100_B8Y9B5 F-box family protein n=1 Tax=Poncirus trifoliata RepID=B8Y9B5_PONTR	0	95.3	AT1G27340.1|Symbols:|Galactose oxidase/kelch repeat superfamily protein|chr1:9495741-9497857 FORWARD LENGTH=467	0	97	GO:0010305 GO:0010928 GO:0060776	leaf vascular tissue pattern formation; "regulation of auxin mediated signaling pathway"; "simple leaf morphogenesis"	GO:0003674	molecular function	GO:0005634	nucleus	PF00646	F-box domain	NA	NA	NA	NA
	Glyma.08G104900	97	UniRef100_I1KS28 Uncharacterized protein n=1 Tax=Glycine max RepID=I1KS28_SOYBN	5e-64	100	UniRef100_Q2M5F0 Membrane protein n=1 Tax=Brassica juncea RepID=Q2M5F0_BRAJU	4e-27	77.94	AT1G27330.1|Symbols:|Ribosome associated membrane protein RAMP4|chr1:9493064-9493898 FORWARD LENGTH=68	3e-29	77.94	GO:0006979	response to oxidative stress	GO:0003674	molecular function	GO:0005739	mitochondrion	PF06624	Ribosome associated membrane protein RAMP4	PTHR15601	STRESS ASSOCIATED ENDOPLASMIC RETICULUM PROTEIN (SERP1/RAMP4)	KOG3491	Predicted_membrane_protein
	Glyma.08G105000	1031	UniRef100_I1KS30 Uncharacterized protein n=1 Tax=Glycine max RepID=I1KS30_SOYBN	0	100	UniRef100_G7JBF8 Histidine kinase n=1 Tax=Medicago truncatula RepID=G7JBF8_MEDTR	0	98.38	AT1G27320.1|Symbols:AHK3, HK3|histidine kinase 3|chr1:9487780-9492027 FORWARD LENGTH=1036	0	99.32	GO:0000160 GO:0000303 GO:0006355 GO:0006635 GO:0006970 GO:0007165 GO:0007623 GO:0008219 GO:0009409 GO:0009414 GO:0009651 GO:0009736 GO:0009755 GO:0009863 GO:0009873 GO:0009909 GO:0010029 GO:0010087 GO:0010150 GO:0010271 GO:0016036 GO:0016310 GO:0016558 GO:0018106 GO:0031537 GO:0034757 GO:0042742 GO:0048509 GO:0048831 GO:0070417 GO:0071215 GO:0071329 GO:0080117	cell death; "cellular response to abscisic acid stimulus"; "cellular response to cold"; "cellular response to phosphate starvation"; "cellular response to sucrose stimulus"; "circadian rhythm"; "cytokinin mediated signaling pathway"; "defense response to bacterium"; "ethylene mediated signaling pathway"; "fatty acid beta-oxidation"; "hormone-mediated signaling pathway"; "leaf senescence"; "negati…	GO:0000155 GO:0000156 GO:0004673 GO:0004871 GO:0005034 GO:0005515 GO:0005524 GO:0009884 GO:0016772 GO:0043424	ATP binding; "cytokinin receptor activity"; "osmosensor activity"; "phosphorelay response regulator activity"; "phosphorelay sensor kinase activity"; "protein binding"; "protein histidine kinase activity"; "protein histidine kinase binding"; "signal transducer activity"; "transferase activity, transferring phosphorus-containing groups"	GO:0005886	plasma membrane	PF00512 PF03924 PF00072 PF02518	His Kinase A (phospho-acceptor) domain; "CHASE domain"; "Response regulator receiver domain"; "Histidine kinase-, DNA gyrase B-, and HSP90-like ATPase"	PTHR24423	TWO-COMPONENT SENSOR HISTIDINE KINASE	KOG0519	Sensory_transduction_histidine_kinase
	Glyma.08G105100	124	UniRef100_C6TFP4 Uncharacterized protein n=1 Tax=Glycine max RepID=C6TFP4_SOYBN	4e-86	100	UniRef100_G7JBF4 Nuclear transport factor n=1 Tax=Medicago truncatula RepID=G7JBF4_MEDTR	4e-74	100	AT1G27970.1|Symbols:NTF2B|nuclear transport factor 2B|chr1:9746921-9747787 FORWARD LENGTH=126	1e-75	97.62	GO:0006606 GO:0006612 GO:0006810 GO:0006820 GO:0006862 GO:0006888 GO:0006913 GO:0006944 GO:0010363 GO:0015696 GO:0015802 GO:0016192 GO:0043069 GO:0043090 GO:0043269	ER to Golgi vesicle-mediated transport; "amino acid import"; "ammonium transport"; "anion transport"; "basic amino acid transport"; "cellular membrane fusion"; "negative regulation of programmed cell death"; "nucleocytoplasmic transport"; "nucleotide transport"; "protein import into nucleus"; "protein targeting to membrane"; "regulation of ion transport"; "regulation of plant-type hypersensitive …	GO:0008536 GO:0008565	Ran GTPase binding; "protein transporter activity"	GO:0005622 GO:0005634 GO:0005635 GO:0005737 GO:0005829 GO:0005886	cytoplasm; "cytosol"; "intracellular"; "nuclear envelope"; "nucleus"; "plasma membrane"	PF02136	Nuclear transport factor 2 (NTF2) domain	PTHR12612	NUCLEAR TRANSPORT FACTOR 2	KOG2104	Nuclear_transport_factor_2
	Glyma.08G105200	966	UniRef100_UPI0003DE7619 PREDICTED: calmodulin-binding transcription activator 4-like isoform X1 n=1 Tax=Glycine max RepID=UPI0003DE7619	0	100	UniRef100_U5GPG6 Calmodulin-binding family protein n=1 Tax=Populus trichocarpa RepID=U5GPG6_POPTR	0	95.99	AT1G67310.1|Symbols:|Calmodulin-binding transcription activator protein with CG-1 and Ankyrin domains|chr1:25198182-25203126 REVERSE LENGTH=1016	0	93.6	GO:0006355	regulation of transcription, DNA-dependent	GO:0003677 GO:0005516	DNA binding; "calmodulin binding"	GO:0005634 GO:0005829	cytosol; "nucleus"	PF00023 PF01833 PF03859 PF00612	Ankyrin repeat; "IPT/TIG domain"; "CG-1 domain"; "IQ calmodulin-binding motif"	PTHR23335	CALMODULIN-BINDING TRANSCRIPTION ACTIVATOR (CAMTA)	KOG0520	Uncharacterized_conserved_protein,_contains_IPT/TIG_domain
	Glyma.08G105300	71	UniRef100_I1KS33 Uncharacterized protein n=1 Tax=Glycine max RepID=I1KS33_SOYBN	1e-38	100	NA	NA	NA	AT3G48660.1|Symbols:|Protein of unknown function (DUF 3339)|chr3:18029659-18030133 FORWARD LENGTH=89	2e-33	76.4	GO:0008150	biological process	GO:0003674	molecular function	NA	NA	PF11820	Protein of unknown function (DUF3339)	NA	NA	NA	NA
	Glyma.08G105400	187	UniRef100_G3E7M7 Agamous-like 3 protein n=2 Tax=Glycine max RepID=G3E7M7_SOYBN	3e-133	100	UniRef100_G3E7M7 Agamous-like 3 protein n=2 Tax=Glycine max RepID=G3E7M7_SOYBN	3e-133	100	AT2G03710.3|Symbols:SEP4, AGL3|K-box region and MADS-box transcription factor family protein|chr2:1129622-1131242 FORWARD LENGTH=187	2e-37	85.56	GO:0006355 GO:0010048 GO:0010076 GO:0043481 GO:0048440 GO:0048441 GO:0048442 GO:0048443	anthocyanin accumulation in tissues in response to UV light; "carpel development"; "maintenance of floral meristem identity"; "petal development"; "regulation of transcription, DNA-dependent"; "sepal development"; "stamen development"; "vernalization response"	GO:0003677 GO:0003700 GO:0046983	DNA binding; "protein dimerization activity"; "sequence-specific DNA binding transcription factor activity"	GO:0005634	nucleus	PF01486 PF00319	K-box region; "SRF-type transcription factor (DNA-binding and dimerisation domain)"	PTHR11945	MADS BOX PROTEIN	KOG0014	MADS_box_transcription_factor
	Glyma.08G105500	245	UniRef100_K7L5X4 Uncharacterized protein n=1 Tax=Glycine max RepID=K7L5X4_SOYBN	2e-177	100	UniRef100_Q533S6 MADS box protein SEP3 n=1 Tax=Lotus japonicus RepID=Q533S6_LOTJA	1e-163	100.41	AT1G24260.2|Symbols:SEP3, AGL9|K-box region and MADS-box transcription factor family protein|chr1:8593790-8595862 REVERSE LENGTH=251	2e-128	97.21	GO:0001708 GO:0006355 GO:0009908 GO:0010093 GO:0048440 GO:0048481 GO:0048507 GO:0048833	carpel development; "cell fate specification"; "flower development"; "meristem development"; "ovule development"; "regulation of transcription, DNA-dependent"; "specification of floral organ identity"; "specification of floral organ number"	GO:0003677 GO:0003700 GO:0005515 GO:0046983	DNA binding; "protein binding"; "protein dimerization activity"; "sequence-specific DNA binding transcription factor activity"	GO:0005634	nucleus	PF01486 PF00319	K-box region; "SRF-type transcription factor (DNA-binding and dimerisation domain)"	PTHR11945	MADS BOX PROTEIN	KOG0014	MADS_box_transcription_factor
	Glyma.08G105600	458	UniRef100_I1KS36 Uncharacterized protein n=1 Tax=Glycine max RepID=I1KS36_SOYBN	0	100	UniRef100_B9GZN0 DNA primase large subunit family protein (Fragment) n=1 Tax=Populus trichocarpa RepID=B9GZN0_POPTR	0	100	AT1G67320.2|Symbols:|DNA primase, large subunit family|chr1:25205520-25208966 REVERSE LENGTH=454	0	99.56	GO:0006260 GO:0006261 GO:0006269 GO:0006270 GO:0006275 GO:0006306 GO:0008283 GO:0051567 GO:0051726	DNA-dependent DNA replication; "DNA methylation"; "DNA replication"; "DNA replication, synthesis of RNA primer"; "DNA replication initiation"; "cell proliferation"; "histone H3-K9 methylation"; "regulation of DNA replication"; "regulation of cell cycle"	GO:0003896 GO:0016779	DNA primase activity; "nucleotidyltransferase activity"	GO:0005634 GO:0009506	nucleus; "plasmodesma"	PF04104	Eukaryotic and archaeal DNA primase, large subunit	PTHR10537	DNA PRIMASE LARGE SUBUNIT	KOG2267	Eukaryotic-type_DNA_primase,_large_subunit
	Glyma.08G105700	239	UniRef100_I1KS37 Uncharacterized protein n=1 Tax=Glycine max RepID=I1KS37_SOYBN	2e-173	100	UniRef100_G7LHB3 Rho GDP-dissociation inhibitor n=1 Tax=Medicago truncatula RepID=G7LHB3_MEDTR	5e-121	100.85	AT3G07880.1|Symbols:SCN1|Immunoglobulin E-set superfamily protein|chr3:2514175-2515544 FORWARD LENGTH=240	4e-85	78.33	GO:0007015 GO:0009932 GO:0010053	actin filament organization; "cell tip growth"; "root epidermal cell differentiation"	GO:0005094 GO:0005515	Rho GDP-dissociation inhibitor activity; "protein binding"	GO:0005737	cytoplasm	PF02115	RHO protein GDP dissociation inhibitor	PTHR10980	RHO GDP-DISSOCIATION INHIBITOR	KOG3205	Rho_GDP-dissociation_inhibitor
	Glyma.08G105800	609	UniRef100_I1KS38 Uncharacterized protein n=2 Tax=Glycine max RepID=I1KS38_SOYBN	0	100	UniRef100_K7TWM4 MAC/Perforin domain containing protein n=1 Tax=Zea mays RepID=K7TWM4_MAIZE	0	97.55	AT4G24290.2|Symbols:|MAC/Perforin domain-containing protein|chr4:12594856-12597815 FORWARD LENGTH=606	8e-176	99.83	GO:0008150	biological process	GO:0003674	molecular function	GO:0005576 GO:0005886	extracellular region; "plasma membrane"	PF01823	MAC/Perforin domain	PTHR19324	FAMILY NOT NAMED	NA	NA
	Glyma.08G105900	100	UniRef100_C6SZM9 Uncharacterized protein n=1 Tax=Glycine max RepID=C6SZM9_SOYBN	2e-63	100	UniRef100_A9PBG1 Small nuclear ribonucleoprotein n=1 Tax=Populus trichocarpa RepID=A9PBG1_POPTR	2e-60	100	AT2G03870.1|Symbols:|Small nuclear ribonucleoprotein family protein|chr2:1180306-1181256 FORWARD LENGTH=99	4e-59	98.99	NA	NA	GO:0003674	molecular function	GO:0005634 GO:0005732	nucleus; "small nucleolar ribonucleoprotein complex"	PF01423	LSM domain	PTHR10553	SMALL NUCLEAR RIBONUCLEOPROTEIN	KOG1781	Small_Nuclear_ribonucleoprotein_splicing_factor
	Glyma.08G106000	491	UniRef100_C6T9W3 Putative uncharacterized protein n=1 Tax=Glycine max RepID=C6T9W3_SOYBN	0	100	UniRef100_G7LHB5 Glutamyl-tRNA(Gln) amidotransferase subunit A n=1 Tax=Medicago truncatula RepID=G7LHB5_MEDTR	0	94.78	AT4G34880.1|Symbols:|Amidase family protein|chr4:16615549-16617424 FORWARD LENGTH=466	1e-170	101.93	GO:0019256 GO:0019330	acrylonitrile catabolic process; "aldoxime metabolic process"	GO:0004040 GO:0016884	amidase activity; "carbon-nitrogen ligase activity, with glutamine as amido-N-donor"	NA	NA	PF01425	Amidase	PTHR11895	AMIDASE	KOG1211	Amidases
	Glyma.08G106100	91	UniRef100_K7L5X9 Uncharacterized protein n=1 Tax=Glycine max RepID=K7L5X9_SOYBN	9e-57	100	UniRef100_G7LHB5 Glutamyl-tRNA(Gln) amidotransferase subunit A n=1 Tax=Medicago truncatula RepID=G7LHB5_MEDTR	1e-37	17.41	AT4G34880.1|Symbols:|Amidase family protein|chr4:16615549-16617424 FORWARD LENGTH=466	6e-28	17.81	GO:0019256 GO:0019330	acrylonitrile catabolic process; "aldoxime metabolic process"	GO:0004040 GO:0016884	amidase activity; "carbon-nitrogen ligase activity, with glutamine as amido-N-donor"	NA	NA	NA	NA	PTHR11895	AMIDASE	NA	NA
	Glyma.08G106200	211	UniRef100_K7KQB8 Uncharacterized protein n=1 Tax=Glycine max RepID=K7KQB8_SOYBN	3e-95	33.79	UniRef100_G7LHB5 Glutamyl-tRNA(Gln) amidotransferase subunit A n=1 Tax=Medicago truncatula RepID=G7LHB5_MEDTR	2e-80	31.91	AT4G34880.1|Symbols:|Amidase family protein|chr4:16615549-16617424 FORWARD LENGTH=466	1e-34	28.33	GO:0019256 GO:0019330	acrylonitrile catabolic process; "aldoxime metabolic process"	GO:0004040 GO:0016884	amidase activity; "carbon-nitrogen ligase activity, with glutamine as amido-N-donor"	NA	NA	PF01425	Amidase	PTHR11895	AMIDASE	NA	NA
	Glyma.08G106300	407	UniRef100_I1KS42 Uncharacterized protein n=1 Tax=Glycine max RepID=I1KS42_SOYBN	0	94.42	UniRef100_A0MFS5 RNA recognition domain-containing protein WTF1 n=1 Tax=Arabidopsis thaliana RepID=A0MFS5_ARATH	5e-61	58.71	AT5G21970.1|Symbols:|Ubiquitin carboxyl-terminal hydrolase family protein|chr5:7262071-7263420 FORWARD LENGTH=449	0	85.08	NA	NA	NA	NA	NA	NA	PF11955	Plant organelle RNA recognition domain	NA	NA	NA	NA
	Glyma.08G106400	1186	UniRef100_I1KS43 Uncharacterized protein n=1 Tax=Glycine max RepID=I1KS43_SOYBN	0	100.77	UniRef100_G7JBC6 Kinesin-like protein KIF15 n=1 Tax=Medicago truncatula RepID=G7JBC6_MEDTR	0	87.96	AT3G23670.2|Symbols:PAKRP1L, KINESIN-12B|phragmoplast-associated kinesin-related protein, putative|chr3:8519290-8525055 FORWARD LENGTH=971	0	51.08	GO:0000914 GO:0048451 GO:0048453 GO:0055046 GO:0080175	microgametogenesis; "petal formation"; "phragmoplast assembly"; "phragmoplast microtubule organization"; "sepal formation"	GO:0003777 GO:0005515 GO:0008574	microtubule motor activity; "plus-end-directed microtubule motor activity"; "protein binding"	GO:0009524	phragmoplast	PF00225 PF06548	Kinesin motor domain; "Kinesin-related"	PTHR24115	FAMILY NOT NAMED	KOG4280	Kinesin-like_protein
	Glyma.08G106500	1080	UniRef100_I1KS45 Uncharacterized protein n=1 Tax=Glycine max RepID=I1KS45_SOYBN	0	100	UniRef100_D7M672 Pentatricopeptide repeat-containing protein n=1 Tax=Arabidopsis lyrata subsp. lyrata RepID=D7M672_ARALL	0	101.56	AT5G27270.1|Symbols:EMB976|Tetratricopeptide repeat (TPR)-like superfamily protein|chr5:9605650-9609625 FORWARD LENGTH=1038	0	100.48	GO:0008150	biological process	NA	NA	NA	NA	PF01535	PPR repeat	PTHR24015	FAMILY NOT NAMED	NA	NA
	Glyma.08G106600	50	UniRef100_K7L5Y3 Uncharacterized protein n=1 Tax=Glycine max RepID=K7L5Y3_SOYBN	1e-25	100	NA	NA	NA	NA	NA	NA	NA	NA	NA	NA	NA	NA	NA	NA	NA	NA	NA	NA
	Glyma.08G106700	571	UniRef100_I1KS46 Uncharacterized protein n=1 Tax=Glycine max RepID=I1KS46_SOYBN	0	100	UniRef100_G5ELZ2 FK506-binding protein n=1 Tax=Nicotiana tabacum RepID=G5ELZ2_TOBAC	0	99.48	AT5G48570.1|Symbols:ROF2, ATFKBP65, FKBP65|FKBP-type peptidyl-prolyl cis-trans isomerase family protein|chr5:19690746-19693656 REVERSE LENGTH=578	0	96.19	GO:0000413 GO:0006457 GO:0006499 GO:0009408 GO:0009644 GO:0018208 GO:0034976 GO:0042542 GO:0070370	N-terminal protein myristoylation; "cellular heat acclimation"; "peptidyl-proline modification"; "protein folding"; "protein peptidyl-prolyl isomerization"; "response to endoplasmic reticulum stress"; "response to heat"; "response to high light intensity"; "response to hydrogen peroxide"	GO:0003755 GO:0005515 GO:0005516 GO:0005528	FK506 binding; "calmodulin binding"; "peptidyl-prolyl cis-trans isomerase activity"; "protein binding"	GO:0005634 GO:0005773 GO:0016020	membrane; "nucleus"; "vacuole"	PF00254 PF00515	FKBP-type peptidyl-prolyl cis-trans isomerase; "Tetratricopeptide repeat"	PTHR10516	PEPTIDYL-PROLYL CIS-TRANS ISOMERASE	KOG0543	FKBP-type_peptidyl-prolyl_cis-trans_isomerase
	Glyma.08G106800	128	UniRef100_I1KS47 Uncharacterized protein n=1 Tax=Glycine max RepID=I1KS47_SOYBN	5e-86	100	UniRef100_G7KH93 Ribosomal protein S19 n=1 Tax=Medicago truncatula RepID=G7KH93_MEDTR	5e-60	47.56	AT5G47320.1|Symbols:RPS19|ribosomal protein S19|chr5:19203801-19204951 FORWARD LENGTH=212	3e-30	36.32	GO:0006354 GO:0006412	DNA-dependent transcription, elongation; "translation"	GO:0000166 GO:0003676 GO:0003723 GO:0003735	RNA binding; "nucleic acid binding"; "nucleotide binding"; "structural constituent of ribosome"	GO:0005739 GO:0005763 GO:0005840 GO:0015935	mitochondrial small ribosomal subunit; "mitochondrion"; "ribosome"; "small ribosomal subunit"	PF00203	Ribosomal protein S19	PTHR11880	RIBOSOMAL PROTEIN S19P FAMILY MEMBER	KOG0899	Mitochondrial/chloroplast_ribosomal_protein_S19
	Glyma.08G106900	72	UniRef100_I1KS48 Uncharacterized protein n=1 Tax=Glycine max RepID=I1KS48_SOYBN	1e-44	100	NA	NA	NA	AT3G57450.1|Symbols:|unknown protein; Has 65 Blast hits to 65 proteins in 11 species: Archae - 0; Bacteria - 0; Metazoa - 0; Fungi - 0; Plants - 65; Viruses - 0; Other Eukaryotes - 0 (source: NCBI BLink).|chr3:21262028-21262318 FORWARD LENGTH=96	8e-17	61.46	GO:0008150 GO:0009611 GO:0009620 GO:0009695 GO:0009738 GO:0009753 GO:0010200 GO:0030968 GO:0035556	abscisic acid mediated signaling pathway; "biological process"; "endoplasmic reticulum unfolded protein response"; "intracellular signal transduction"; "jasmonic acid biosynthetic process"; "response to chitin"; "response to fungus"; "response to jasmonic acid stimulus"; "response to wounding"	GO:0003674	molecular function	NA	NA	NA	NA	NA	NA	NA	NA
	Glyma.08G107000	224	UniRef100_UPI0003DE815F PREDICTED: uncharacterized protein LOC102661687 n=1 Tax=Glycine max RepID=UPI0003DE815F	3e-156	100	UniRef100_Q9LV83 Emb|CAB62602.1 n=1 Tax=Arabidopsis thaliana RepID=Q9LV83_ARATH	1e-23	39.13	AT5G64950.1|Symbols:|Mitochondrial transcription termination factor family protein|chr5:25953887-25955062 FORWARD LENGTH=391	1e-26	39.13	GO:0008150	biological process	GO:0003674	molecular function	GO:0005739	mitochondrion	PF02536	mTERF	PTHR13068	CGI-12 PROTEIN-RELATED	NA	NA
	Glyma.08G107100	1087	UniRef100_K7L5Y5 Uncharacterized protein n=1 Tax=Glycine max RepID=K7L5Y5_SOYBN	0	100	UniRef100_Q2Z1Z1 Hypothetical salt-inducible protein (Fragment) n=1 Tax=Prunus mume RepID=Q2Z1Z1_PRUMU	6e-72	83.17	AT4G14200.1|Symbols:|Pentatricopeptide repeat (PPR) superfamily protein|chr4:8185524-8188667 REVERSE LENGTH=784	2e-20	15.69	GO:0006275 GO:0006346 GO:0008150 GO:0009855 GO:0009944 GO:0009965 GO:0010014 GO:0010051 GO:0010073 GO:0010389 GO:0016246 GO:0031048 GO:0048451 GO:0048453 GO:0051567	RNA interference; "biological process"; "chromatin silencing by small RNA"; "determination of bilateral symmetry"; "histone H3-K9 methylation"; "leaf morphogenesis"; "meristem initiation"; "meristem maintenance"; "methylation-dependent chromatin silencing"; "petal formation"; "polarity specification of adaxial/abaxial axis"; "regulation of DNA replication"; "regulation of G2/M transition of mitot…	NA	NA	GO:0005634	nucleus	NA	NA	NA	NA	NA	NA
	Glyma.08G107200	199	UPI0003DEC160 PREDICTED: protein TIC 22-like, chloroplastic-like n=1 Tax=Glycine max RepID=UPI0003DEC160	1e-137	73.61	B9GNE4 Chloroplast inner membrane import protein Tic22 n=1 Tax=Populus trichocarpa RepID=B9GNE4_POPTR	8e-64	66.22	AT3G23710.1|Symbols:|Tic22-like family protein|chr3:8534061-8536148 FORWARD LENGTH=313	4e-58	62.94	NA	NA	NA	NA	GO:0009507 GO:0009536 GO:0009706	chloroplast; "chloroplast inner membrane"; "plastid"	PF04278	Tic22-like family	NA	NA	NA	NA
	Glyma.08G107300	284	P35694 Brassinosteroid-regulated protein BRU1 n=3 Tax=Glycine max RepID=BRU1_SOYBN	0	100	P35694 Brassinosteroid-regulated protein BRU1 n=3 Tax=Glycine max RepID=BRU1_SOYBN	0	100	AT3G23730.1|Symbols:XTH16|xyloglucan endotransglucosylase/hydrolase 16|chr3:8550222-8551248 FORWARD LENGTH=291	3e-158	92.44	GO:0005975 GO:0006073	carbohydrate metabolic process; "cellular glucan metabolic process"	GO:0004553 GO:0016762 GO:0016798	hydrolase activity, acting on glycosyl bonds; "hydrolase activity, hydrolyzing O-glycosyl compounds"; "xyloglucan:xyloglucosyl transferase activity"	GO:0005576 GO:0005618 GO:0048046	apoplast; "cell wall"; "extracellular region"	PF06955 PF00722	Xyloglucan endo-transglycosylase (XET) C-terminus; "Glycosyl hydrolases family 16"	PTHR10963	GLYCOSYL HYDROLASE-RELATED	NA	NA
	Glyma.08G107400	1057	K7L5Z0 Uncharacterized protein n=1 Tax=Glycine max RepID=K7L5Z0_SOYBN	0	100	Q9LK44 Genomic DNA, chromosome 3, P1 clone: MYM9 n=1 Tax=Arabidopsis thaliana RepID=Q9LK44_ARATH	1e-32	22.44	AT3G23740.1|Symbols:|unknown protein; FUNCTIONS IN: molecular_function unknown; INVOLVED IN: biological_process unknown; LOCATED IN: chloroplast; EXPRESSED IN: 9 plant structures; EXPRESSED DURING: C globular stage, F mature embryo stage, petal differentiation and expansion stage, E expanded cotyledon stage, D bilateral stage; BEST Arabidopsis thaliana protein match is: unknown protein (TAIR:AT4G…	2e-35	22.44	GO:0006260 GO:0006270 GO:0006275 GO:0006306 GO:0008150 GO:0008283 GO:0051567 GO:0051726	DNA methylation; "DNA replication"; "DNA replication initiation"; "biological process"; "cell proliferation"; "histone H3-K9 methylation"; "regulation of DNA replication"; "regulation of cell cycle"	GO:0003674	molecular function	GO:0005634	nucleus	NA	NA	NA	NA	NA	NA
	Glyma.08G107500	466	I1KS53 Uncharacterized protein n=1 Tax=Glycine max RepID=I1KS53_SOYBN	0	100	G7LH45 UDP-glucose flavonoid 7-O-glucosyltransferase n=1 Tax=Medicago truncatula RepID=G7LH45_MEDTR	0	98.92	AT4G15550.1|Symbols:IAGLU|indole-3-acetate beta-D-glucosyltransferase|chr4:8877877-8879301 REVERSE LENGTH=474	7e-147	96.41	GO:0008152 GO:0046482	metabolic process; "para-aminobenzoic acid metabolic process"	GO:0008194 GO:0016757 GO:0016758	UDP-glycosyltransferase activity; "transferase activity, transferring glycosyl groups"; "transferase activity, transferring hexosyl groups"	GO:0005737	cytoplasm	PF00201	UDP-glucoronosyl and UDP-glucosyl transferase	PTHR11926	GLUCOSYL/GLUCURONOSYL TRANSFERASES	KOG1192	UDP-glucuronosyl_and_UDP-glucosyl_transferase
	Glyma.08G107600	479	UPI0003DE941D PREDICTED: anthocyanidin 3-O-glucoside 5-O-glucosyltransferase 1-like n=1 Tax=Glycine max RepID=UPI0003DE941D	0	93.36	G7LH44 Indole-3-acetate beta-glucosyltransferase n=1 Tax=Medicago truncatula RepID=G7LH44_MEDTR	0	98.09	AT4G15550.1|Symbols:IAGLU|indole-3-acetate beta-D-glucosyltransferase|chr4:8877877-8879301 REVERSE LENGTH=474	8e-139	97.05	GO:0008152 GO:0046482	metabolic process; "para-aminobenzoic acid metabolic process"	GO:0008194 GO:0016757 GO:0016758	UDP-glycosyltransferase activity; "transferase activity, transferring glycosyl groups"; "transferase activity, transferring hexosyl groups"	GO:0005737	cytoplasm	PF00201	UDP-glucoronosyl and UDP-glucosyl transferase	PTHR11926	GLUCOSYL/GLUCURONOSYL TRANSFERASES	KOG1192	UDP-glucuronosyl_and_UDP-glucosyl_transferase
	Glyma.08G107700	987	I1KS55 Uncharacterized protein n=1 Tax=Glycine max RepID=I1KS55_SOYBN	0	100	E2GLM8 Leucine-rich repeat receptor-like kinase n=2 Tax=Glycine max RepID=E2GLM8_SOYBN	0	100	AT3G23750.1|Symbols:|Leucine-rich repeat protein kinase family protein|chr3:8558332-8561263 FORWARD LENGTH=928	0	96.98	GO:0006468	protein phosphorylation	GO:0004672 GO:0004674 GO:0005524 GO:0016772	ATP binding; "protein kinase activity"; "protein serine/threonine kinase activity"; "transferase activity, transferring phosphorus-containing groups"	GO:0005576 GO:0005794 GO:0005886 GO:0009506	Golgi apparatus; "extracellular region"; "plasma membrane"; "plasmodesma"	PF00069 PF00560 PF08263	Protein kinase domain; "Leucine Rich Repeat"; "Leucine rich repeat N-terminal domain"	PTHR24420	LEUCINE-RICH REPEAT RECEPTOR-LIKE PROTEIN KINASE	KOG1187	Serine/threonine_protein_kinase
	Glyma.08G107800	917	I1KS56 Uncharacterized protein n=1 Tax=Glycine max RepID=I1KS56_SOYBN	0	100	O63067 Aspartokinase-homoserine dehydrogenase n=1 Tax=Glycine max RepID=O63067_SOYBN	0	100	AT4G19710.2|Symbols:AK-HSDH II, AK-HSDH|aspartate kinase-homoserine dehydrogenase ii|chr4:10725229-10729536 FORWARD LENGTH=916	0	96.83	GO:0006164 GO:0006520 GO:0008152 GO:0008652 GO:0009067 GO:0055114	aspartate family amino acid biosynthetic process; "cellular amino acid biosynthetic process"; "cellular amino acid metabolic process"; "metabolic process"; "oxidation-reduction process"; "purine nucleotide biosynthetic process"	GO:0000166 GO:0004072 GO:0004412 GO:0016491 GO:0016597 GO:0050661	NADP binding; "amino acid binding"; "aspartate kinase activity"; "homoserine dehydrogenase activity"; "nucleotide binding"; "oxidoreductase activity"	GO:0009507 GO:0009570	chloroplast; "chloroplast stroma"	PF03447 PF00742 PF01842 PF00696	Homoserine dehydrogenase, NAD binding domain; "Homoserine dehydrogenase"; "ACT domain"; "Amino acid kinase family"	PTHR21499	ASPARTATE KINASE	KOG0455	Homoserine_dehydrogenase
	Glyma.08G107900	196	K7L600 Uncharacterized protein n=2 Tax=Glycine max RepID=K7L600_SOYBN	4e-141	100	B6SYV0 Histone H3 n=1 Tax=Zea mays RepID=B6SYV0_MAIZE	2e-65	72.41	AT5G65360.1|Symbols:|Histone superfamily protein|chr5:26120099-26120509 REVERSE LENGTH=136	5e-65	90.44	GO:0006334	nucleosome assembly	GO:0003677	DNA binding	GO:0000786 GO:0005634	nucleosome; "nucleus"	PF00125	Core histone H2A/H2B/H3/H4	PTHR11426	HISTONE H3	KOG1745	Histones_H3_and_H4
	Glyma.08G108000	485	I1KS58 Uncharacterized protein n=1 Tax=Glycine max RepID=I1KS58_SOYBN	0	100	Q93YH7 Selenium binding protein (Fragment) n=1 Tax=Glycine max RepID=Q93YH7_SOYBN	0	100	AT4G14040.1|Symbols:EDA38, SBP2|selenium-binding protein 2|chr4:8100691-8102828 REVERSE LENGTH=487	0	96.3	GO:0010197	polar nucleus fusion	GO:0008430	selenium binding	GO:0009507	chloroplast	PF05694	56kDa selenium binding protein (SBP56)	PTHR23300	SELENIUM-BINDING PROTEIN	KOG0918	Selenium-binding_protein
	Glyma.08G108100	54	K7L601 Uncharacterized protein n=1 Tax=Glycine max RepID=K7L601_SOYBN	3e-29	100	NA	NA	NA	NA	NA	NA	NA	NA	NA	NA	NA	NA	PF05498	Rapid ALkalinization Factor (RALF)	NA	NA	NA	NA
	Glyma.08G108200	120	K7L602 Uncharacterized protein n=2 Tax=Glycine max RepID=K7L602_SOYBN	3e-81	65.75	B9N0U4 RALF-LIKE 32 family protein n=1 Tax=Populus trichocarpa RepID=B9N0U4_POPTR	5e-34	95.54	AT4G14010.1|Symbols:RALFL32|ralf-like 32|chr4:8093010-8093363 REVERSE LENGTH=117	3e-25	101.71	GO:0007267	cell-cell signaling	GO:0004871	signal transducer activity	GO:0005576 GO:0048046	apoplast; "extracellular region"	PF05498	Rapid ALkalinization Factor (RALF)	NA	NA	NA	NA
	Glyma.08G108300	441	I1KS60 Uncharacterized protein n=1 Tax=Glycine max RepID=I1KS60_SOYBN	0	100	G7LH32 Microfibrillar-associated protein n=1 Tax=Medicago truncatula RepID=G7LH32_MEDTR	0	100.23	AT5G17900.1|Symbols:|microfibrillar-associated protein-related|chr5:5925144-5926690 FORWARD LENGTH=435	3e-176	100.23	GO:0008150	biological process	GO:0003674	molecular function	GO:0005576	extracellular region	PF06991	Splicing factor, Prp19-binding domain	PTHR15327	MICROFIBRIL-ASSOCIATED PROTEIN	KOG1425	Microfibrillar-associated_protein_MFAP1
	Glyma.08G108400	612	K7L603 Uncharacterized protein n=1 Tax=Glycine max RepID=K7L603_SOYBN	0	100	G7LH31 Pentatricopeptide repeat-containing protein n=1 Tax=Medicago truncatula RepID=G7LH31_MEDTR	0	98.14	AT1G12700.1|Symbols:|ATP binding;nucleic acid binding;helicases|chr1:4323722-4326227 REVERSE LENGTH=735	4e-152	76.73	GO:0080156	mitochondrial mRNA modification	GO:0003676 GO:0004386 GO:0005524	ATP binding; "helicase activity"; "nucleic acid binding"	GO:0005739	mitochondrion	PF01535	PPR repeat	PTHR24015	FAMILY NOT NAMED	NA	NA
	Glyma.08G108500	146	C6SVT6 Uncharacterized protein n=2 Tax=Phaseoleae RepID=C6SVT6_SOYBN	7e-103	100	G7LH30 BUD31-like protein n=1 Tax=Medicago truncatula RepID=G7LH30_MEDTR	4e-102	100	AT4G21110.1|Symbols:|G10 family protein|chr4:11267673-11268774 FORWARD LENGTH=145	1e-95	100	GO:0008150	biological process	NA	NA	GO:0005634 GO:0005829	cytosol; "nucleus"	PF01125	G10 protein	PTHR19411	G10 PROTEIN HOMOLOG	KOG3404	G10_protein/predicted_nuclear_transcription_regulator
	Glyma.08G108600	478	I1KS63 Uncharacterized protein n=1 Tax=Glycine max RepID=I1KS63_SOYBN	0	100	G7LH28 Heat stress transcription factor A-5 n=1 Tax=Medicago truncatula RepID=G7LH28_MEDTR	0	95.28	AT4G13980.1|Symbols:AT-HSFA5, HSFA5|winged-helix DNA-binding transcription factor family protein|chr4:8077519-8079247 REVERSE LENGTH=466	2e-165	99.57	GO:0000956 GO:0006355	nuclear-transcribed mRNA catabolic process; "regulation of transcription, DNA-dependent"	GO:0003677 GO:0003700 GO:0043565	DNA binding; "sequence-specific DNA binding"; "sequence-specific DNA binding transcription factor activity"	GO:0005634	nucleus	PF00447	HSF-type DNA-binding	PTHR10015	HEAT SHOCK TRANSCRIPTION FACTOR	KOG0627	Heat_shock_transcription_factor
	Glyma.08G108700	114	K7L606 Uncharacterized protein n=1 Tax=Glycine max RepID=K7L606_SOYBN	9e-78	100	G7JAS2 Rapid alkalinization factor preproprotein n=1 Tax=Medicago truncatula RepID=G7JAS2_MEDTR	1e-33	83.7	AT3G23805.1|Symbols:RALFL24|ralf-like 24|chr3:8586467-8586823 FORWARD LENGTH=118	7e-18	55.93	GO:0007267	cell-cell signaling	GO:0004871	signal transducer activity	GO:0005576 GO:0048046	apoplast; "extracellular region"	PF05498	Rapid ALkalinization Factor (RALF)	NA	NA	NA	NA
	Glyma.08G108800	486	I1KS65 Adenosylhomocysteinase n=1 Tax=Glycine max RepID=I1KS65_SOYBN	0	100	I1KS65 Adenosylhomocysteinase n=1 Tax=Glycine max RepID=I1KS65_SOYBN	0	100	AT4G13940.1|Symbols:HOG1, EMB1395, SAHH1, MEE58, ATSAHH1|S-adenosyl-L-homocysteine hydrolase|chr4:8054931-8056676 FORWARD LENGTH=485	0	100	GO:0006094 GO:0006096 GO:0006346 GO:0006511 GO:0006730 GO:0006833 GO:0006972 GO:0007030 GO:0009266 GO:0009651 GO:0009793 GO:0009853 GO:0016441 GO:0046686 GO:0048767 GO:0051049 GO:0051788 GO:0080129	Golgi organization; "embryo development ending in seed dormancy"; "gluconeogenesis"; "glycolysis"; "hyperosmotic response"; "methylation-dependent chromatin silencing"; "one-carbon metabolic process"; "photorespiration"; "posttranscriptional gene silencing"; "proteasome core complex assembly"; "regulation of transport"; "response to cadmium ion"; "response to misfolded protein"; "response to salt…	GO:0000166 GO:0004013 GO:0005507	adenosylhomocysteinase activity; "copper ion binding"; "nucleotide binding"	GO:0005737 GO:0005773 GO:0005774 GO:0005829 GO:0005886 GO:0009506 GO:0016020 GO:0048046	apoplast; "cytoplasm"; "cytosol"; "membrane"; "plasma membrane"; "plasmodesma"; "vacuolar membrane"; "vacuole"	PF00670 PF05221	S-adenosyl-L-homocysteine hydrolase, NAD binding domain; "S-adenosyl-L-homocysteine hydrolase"	PTHR23420	ADENOSYLHOMOCYSTEINASE	KOG1370	S-adenosylhomocysteine_hydrolase
	Glyma.08G108900	573	I1KS66 Serine hydroxymethyltransferase n=1 Tax=Glycine max RepID=I1KS66_SOYBN	0	100	I1KS66 Serine hydroxymethyltransferase n=1 Tax=Glycine max RepID=I1KS66_SOYBN	0	100	AT4G13930.1|Symbols:SHM4|serine hydroxymethyltransferase 4|chr4:8048013-8050021 REVERSE LENGTH=471	0	106.58	GO:0006544 GO:0006563 GO:0007623 GO:0046686	L-serine metabolic process; "circadian rhythm"; "glycine metabolic process"; "response to cadmium ion"	GO:0004372 GO:0005515	glycine hydroxymethyltransferase activity; "protein binding"	GO:0005737 GO:0005829 GO:0005886 GO:0009506 GO:0016020	cytoplasm; "cytosol"; "membrane"; "plasma membrane"; "plasmodesma"	PF00464	Serine hydroxymethyltransferase	PTHR11680	SERINE HYDROXYMETHYLTRANSFERASE	KOG2467	Glycine/serine_hydroxymethyltransferase
	Glyma.08G109000	774	Q6WNU4 Subtilisin-like protease n=2 Tax=Glycine max RepID=Q6WNU4_SOYBN	0	100	Q6WNU4 Subtilisin-like protease n=2 Tax=Glycine max RepID=Q6WNU4_SOYBN	0	100	AT2G04160.1|Symbols:AIR3|Subtilisin-like serine endopeptidase family protein|chr2:1401450-1407694 REVERSE LENGTH=772	0	95.6	GO:0006508 GO:0008152 GO:0009733 GO:0010102 GO:0019761 GO:0043086	glucosinolate biosynthetic process; "lateral root morphogenesis"; "metabolic process"; "negative regulation of catalytic activity"; "proteolysis"; "response to auxin stimulus"	GO:0004252 GO:0042802	identical protein binding; "serine-type endopeptidase activity"	GO:0005576 GO:0005618	cell wall; "extracellular region"	PF05922 PF00082 PF02225	Peptidase inhibitor I9; "Subtilase family"; "PA domain"	PTHR10795	PROPROTEIN CONVERTASE SUBTILISIN/KEXIN	NA	NA
	Glyma.08G109100	494	K7L607 Uncharacterized protein n=1 Tax=Glycine max RepID=K7L607_SOYBN	0	100	G7JA85 UDP-D-glucuronic acid 4-epimerase n=1 Tax=Medicago truncatula RepID=G7JA85_MEDTR	0	92.84	AT3G23820.1|Symbols:GAE6|UDP-D-glucuronate 4-epimerase 6|chr3:8603645-8605027 FORWARD LENGTH=460	0	91.09	GO:0005975 GO:0006569 GO:0009225 GO:0009684 GO:0044237	carbohydrate metabolic process; "cellular metabolic process"; "indoleacetic acid biosynthetic process"; "nucleotide-sugar metabolic process"; "tryptophan catabolic process"	GO:0000166 GO:0003824 GO:0005515 GO:0016857 GO:0050378 GO:0050662	UDP-glucuronate 4-epimerase activity; "catalytic activity"; "coenzyme binding"; "nucleotide binding"; "protein binding"; "racemase and epimerase activity, acting on carbohydrates and derivatives"	GO:0005768 GO:0005794 GO:0005802	Golgi apparatus; "endosome"; "trans-Golgi network"	PF01370	NAD dependent epimerase/dehydratase family	PTHR10366	NAD DEPENDENT EPIMERASE/DEHYDRATASE	KOG1371	UDP-glucose_4-epimerase/UDP-sulfoquinovose_synthase
	Glyma.08G109200	389	P48406 Chalcone synthase 5 n=1 Tax=Glycine max RepID=CHS5_SOYBN	0	100	P48406 Chalcone synthase 5 n=1 Tax=Glycine max RepID=CHS5_SOYBN	0	100	AT5G13930.1|Symbols:CHS, TT4, ATCHS|Chalcone and stilbene synthase family protein|chr5:4488762-4490035 FORWARD LENGTH=395	0	97.22	GO:0006979 GO:0008152 GO:0009058 GO:0009411 GO:0009611 GO:0009629 GO:0009715 GO:0009718 GO:0009733 GO:0009744 GO:0009753 GO:0009813 GO:0009926 GO:0010224 GO:0031540	anthocyanin-containing compound biosynthetic process; "auxin polar transport"; "biosynthetic process"; "chalcone biosynthetic process"; "flavonoid biosynthetic process"; "metabolic process"; "regulation of anthocyanin biosynthetic process"; "response to UV"; "response to UV-B"; "response to auxin stimulus"; "response to gravity"; "response to jasmonic acid stimulus"; "response to oxidative stress…	GO:0003824 GO:0005515 GO:0016210 GO:0016746 GO:0016747	catalytic activity; "naringenin-chalcone synthase activity"; "protein binding"; "transferase activity, transferring acyl groups"; "transferase activity, transferring acyl groups other than amino-acyl groups"	GO:0005634 GO:0005737 GO:0005783 GO:0009705	cytoplasm; "endoplasmic reticulum"; "nucleus"; "plant-type vacuole membrane"	PF02797 PF00195	Chalcone and stilbene synthases, C-terminal domain; "Chalcone and stilbene synthases, N-terminal domain"	PTHR11877	HYDROXYMETHYLGLUTARYL-COA SYNTHASE	NA	NA
	Glyma.08G109300	389	Q6X0M9 Chalcone synthase n=1 Tax=Glycine max RepID=Q6X0M9_SOYBN	0	100	Q6X0M9 Chalcone synthase n=1 Tax=Glycine max RepID=Q6X0M9_SOYBN	0	100	AT5G13930.1|Symbols:CHS, TT4, ATCHS|Chalcone and stilbene synthase family protein|chr5:4488762-4490035 FORWARD LENGTH=395	0	97.22	GO:0006979 GO:0008152 GO:0009058 GO:0009411 GO:0009611 GO:0009629 GO:0009715 GO:0009718 GO:0009733 GO:0009744 GO:0009753 GO:0009813 GO:0009926 GO:0010224 GO:0031540	anthocyanin-containing compound biosynthetic process; "auxin polar transport"; "biosynthetic process"; "chalcone biosynthetic process"; "flavonoid biosynthetic process"; "metabolic process"; "regulation of anthocyanin biosynthetic process"; "response to UV"; "response to UV-B"; "response to auxin stimulus"; "response to gravity"; "response to jasmonic acid stimulus"; "response to oxidative stress…	GO:0003824 GO:0005515 GO:0016210 GO:0016746 GO:0016747	catalytic activity; "naringenin-chalcone synthase activity"; "protein binding"; "transferase activity, transferring acyl groups"; "transferase activity, transferring acyl groups other than amino-acyl groups"	GO:0005634 GO:0005737 GO:0005783 GO:0009705	cytoplasm; "endoplasmic reticulum"; "nucleus"; "plant-type vacuole membrane"	PF02797 PF00195	Chalcone and stilbene synthases, C-terminal domain; "Chalcone and stilbene synthases, N-terminal domain"	PTHR11877	HYDROXYMETHYLGLUTARYL-COA SYNTHASE	NA	NA
	Glyma.08G109400	389	P24826 Chalcone synthase 1 n=5 Tax=Glycine max RepID=CHS1_SOYBN	0	100	P24826 Chalcone synthase 1 n=5 Tax=Glycine max RepID=CHS1_SOYBN	0	100	AT5G13930.1|Symbols:CHS, TT4, ATCHS|Chalcone and stilbene synthase family protein|chr5:4488762-4490035 FORWARD LENGTH=395	0	97.72	GO:0006979 GO:0008152 GO:0009058 GO:0009411 GO:0009611 GO:0009629 GO:0009715 GO:0009718 GO:0009733 GO:0009744 GO:0009753 GO:0009813 GO:0009926 GO:0010224 GO:0031540	anthocyanin-containing compound biosynthetic process; "auxin polar transport"; "biosynthetic process"; "chalcone biosynthetic process"; "flavonoid biosynthetic process"; "metabolic process"; "regulation of anthocyanin biosynthetic process"; "response to UV"; "response to UV-B"; "response to auxin stimulus"; "response to gravity"; "response to jasmonic acid stimulus"; "response to oxidative stress…	GO:0003824 GO:0005515 GO:0016210 GO:0016746 GO:0016747	catalytic activity; "naringenin-chalcone synthase activity"; "protein binding"; "transferase activity, transferring acyl groups"; "transferase activity, transferring acyl groups other than amino-acyl groups"	GO:0005634 GO:0005737 GO:0005783 GO:0009705	cytoplasm; "endoplasmic reticulum"; "nucleus"; "plant-type vacuole membrane"	PF00195 PF02797	Chalcone and stilbene synthases, N-terminal domain; "Chalcone and stilbene synthases, C-terminal domain"	PTHR11877	HYDROXYMETHYLGLUTARYL-COA SYNTHASE	NA	NA
	Glyma.08G109500	389	B3F5J6 Chalcone synthase 9 n=1 Tax=Glycine max RepID=B3F5J6_SOYBN	0	100	B3F5J6 Chalcone synthase 9 n=1 Tax=Glycine max RepID=B3F5J6_SOYBN	0	100	AT5G13930.1|Symbols:CHS, TT4, ATCHS|Chalcone and stilbene synthase family protein|chr5:4488762-4490035 FORWARD LENGTH=395	0	97.22	GO:0006979 GO:0008152 GO:0009058 GO:0009411 GO:0009611 GO:0009629 GO:0009715 GO:0009718 GO:0009733 GO:0009744 GO:0009753 GO:0009813 GO:0009926 GO:0010224 GO:0031540	anthocyanin-containing compound biosynthetic process; "auxin polar transport"; "biosynthetic process"; "chalcone biosynthetic process"; "flavonoid biosynthetic process"; "metabolic process"; "regulation of anthocyanin biosynthetic process"; "response to UV"; "response to UV-B"; "response to auxin stimulus"; "response to gravity"; "response to jasmonic acid stimulus"; "response to oxidative stress…	GO:0003824 GO:0005515 GO:0016210 GO:0016746 GO:0016747	catalytic activity; "naringenin-chalcone synthase activity"; "protein binding"; "transferase activity, transferring acyl groups"; "transferase activity, transferring acyl groups other than amino-acyl groups"	GO:0005634 GO:0005737 GO:0005783 GO:0009705	cytoplasm; "endoplasmic reticulum"; "nucleus"; "plant-type vacuole membrane"	PF02797 PF00195	Chalcone and stilbene synthases, C-terminal domain; "Chalcone and stilbene synthases, N-terminal domain"	PTHR11877	HYDROXYMETHYLGLUTARYL-COA SYNTHASE	NA	NA
	Glyma.08G109600	976	I1KS76 Uncharacterized protein n=1 Tax=Glycine max RepID=I1KS76_SOYBN	0	100	B9GFT9 RNA recognition motif-containing family protein n=1 Tax=Populus trichocarpa RepID=B9GFT9_POPTR	0	87.8	AT3G23900.3|Symbols:|RNA recognition motif (RRM)-containing protein|chr3:8631941-8635852 REVERSE LENGTH=987	0	79.53	GO:0000226 GO:0000911 GO:0007155 GO:0008150 GO:0009887 GO:0009888 GO:0010090 GO:0010228 GO:0010638 GO:0016926 GO:0033044 GO:0045010 GO:0050665	actin nucleation; "biological process"; "cell adhesion"; "cytokinesis by cell plate formation"; "hydrogen peroxide biosynthetic process"; "microtubule cytoskeleton organization"; "organ morphogenesis"; "positive regulation of organelle organization"; "protein desumoylation"; "regulation of chromosome organization"; "tissue development"; "trichome morphogenesis"; "vegetative to reproductive phase …	GO:0000166 GO:0003676 GO:0008270	nucleic acid binding; "nucleotide binding"; "zinc ion binding"	GO:0005634	nucleus	PF00076 PF00630	RNA recognition motif. (a.k.a. RRM, RBD, or RNP domain); "Filamin/ABP280 repeat"	PTHR13833	FAMILY NOT NAMED	KOG4676	Splicing_factor,_arginine/serine-rich
	Glyma.08G109800	71	K7L617 Uncharacterized protein n=1 Tax=Glycine max RepID=K7L617_SOYBN	2e-41	100	G8A2D4 LCR n=1 Tax=Medicago truncatula RepID=G8A2D4_MEDTR	6e-09	84.29	NA	NA	NA	NA	NA	NA	NA	NA	NA	NA	NA	NA	NA	NA	NA
	Glyma.08G109900	515	K7L616 Uncharacterized protein n=2 Tax=Glycine max RepID=K7L616_SOYBN	0	97.9	G7K4E9 Cytochrome P450 71D10 n=1 Tax=Medicago truncatula RepID=G7K4E9_MEDTR	0	98.61	AT3G26300.1|Symbols:CYP71B34|cytochrome P450, family 71, subfamily B, polypeptide 34|chr3:9639199-9640866 REVERSE LENGTH=500	4e-131	97.4	GO:0055114	oxidation-reduction process	GO:0005506 GO:0009055 GO:0016705 GO:0019825 GO:0020037	electron carrier activity; "heme binding"; "iron ion binding"; "oxidoreductase activity, acting on paired donors, with incorporation or reduction of molecular oxygen"; "oxygen binding"	NA	NA	PF00067	Cytochrome P450	PTHR24298	FAMILY NOT NAMED	KOG0156	Cytochrome_P450_CYP2_subfamily
	Glyma.08G110000	435	I1KS74 Uncharacterized protein n=1 Tax=Glycine max RepID=I1KS74_SOYBN	0	100	B9GFT7 Transferase family protein n=1 Tax=Populus trichocarpa RepID=B9GFT7_POPTR	6e-124	84.69	AT4G13840.1|Symbols:|HXXXD-type acyl-transferase family protein|chr4:8014088-8016326 REVERSE LENGTH=428	1e-108	98.83	GO:0019761	glucosinolate biosynthetic process	GO:0016740 GO:0016747	transferase activity; "transferase activity, transferring acyl groups other than amino-acyl groups"	GO:0005737	cytoplasm	PF02458	Transferase family	NA	NA	NA	NA
	Glyma.08G110100	562	I1KS73 Uncharacterized protein n=1 Tax=Glycine max RepID=I1KS73_SOYBN	0	100	NA	NA	NA	AT5G43490.1|Symbols:|unknown protein; Has 1807 Blast hits to 1807 proteins in 277 species: Archae - 0; Bacteria - 0; Metazoa - 736; Fungi - 347; Plants - 385; Viruses - 0; Other Eukaryotes - 339 (source: NCBI BLink).|chr5:17468471-17469256 REVERSE LENGTH=185	1e-19	87.03	GO:0008150	biological process	GO:0003674	molecular function	GO:0005575	cellular component	NA	NA	NA	NA	NA	NA
	Glyma.08G110200	394	K7L609 Uncharacterized protein n=1 Tax=Glycine max RepID=K7L609_SOYBN	0	100	Q8S900 Syringolide-induced protein 1-3-1A n=1 Tax=Glycine max RepID=Q8S900_SOYBN	8e-21	72.96	AT5G05790.1|Symbols:|Duplicated homeodomain-like superfamily protein|chr5:1740724-1741671 REVERSE LENGTH=277	1e-20	44.77	GO:0006355	regulation of transcription, DNA-dependent	GO:0003677 GO:0003700	DNA binding; "sequence-specific DNA binding transcription factor activity"	GO:0005634	nucleus	PF00249	Myb-like DNA-binding domain	PTHR25040	FAMILY NOT NAMED	NA	NA
	Glyma.08G110300	389	Q6X0M9 Chalcone synthase n=1 Tax=Glycine max RepID=Q6X0M9_SOYBN	0	100	Q6X0M9 Chalcone synthase n=1 Tax=Glycine max RepID=Q6X0M9_SOYBN	0	100	AT5G13930.1|Symbols:CHS, TT4, ATCHS|Chalcone and stilbene synthase family protein|chr5:4488762-4490035 FORWARD LENGTH=395	0	97.22	GO:0006979 GO:0008152 GO:0009058 GO:0009411 GO:0009611 GO:0009629 GO:0009715 GO:0009718 GO:0009733 GO:0009744 GO:0009753 GO:0009813 GO:0009926 GO:0010224 GO:0031540	anthocyanin-containing compound biosynthetic process; "auxin polar transport"; "biosynthetic process"; "chalcone biosynthetic process"; "flavonoid biosynthetic process"; "metabolic process"; "regulation of anthocyanin biosynthetic process"; "response to UV"; "response to UV-B"; "response to auxin stimulus"; "response to gravity"; "response to jasmonic acid stimulus"; "response to oxidative stress…	GO:0003824 GO:0005515 GO:0016210 GO:0016746 GO:0016747	catalytic activity; "naringenin-chalcone synthase activity"; "protein binding"; "transferase activity, transferring acyl groups"; "transferase activity, transferring acyl groups other than amino-acyl groups"	GO:0005634 GO:0005737 GO:0005783 GO:0009705	cytoplasm; "endoplasmic reticulum"; "nucleus"; "plant-type vacuole membrane"	PF02797 PF00195	Chalcone and stilbene synthases, C-terminal domain; "Chalcone and stilbene synthases, N-terminal domain"	PTHR11877	HYDROXYMETHYLGLUTARYL-COA SYNTHASE	NA	NA
	Glyma.08G110400	341	P48406 Chalcone synthase 5 n=1 Tax=Glycine max RepID=CHS5_SOYBN	0	87.63	P48406 Chalcone synthase 5 n=1 Tax=Glycine max RepID=CHS5_SOYBN	0	87.63	AT5G13930.1|Symbols:CHS, TT4, ATCHS|Chalcone and stilbene synthase family protein|chr5:4488762-4490035 FORWARD LENGTH=395	0	85.06	GO:0006979 GO:0008152 GO:0009058 GO:0009411 GO:0009611 GO:0009629 GO:0009715 GO:0009718 GO:0009733 GO:0009744 GO:0009753 GO:0009813 GO:0009926 GO:0010224 GO:0031540	anthocyanin-containing compound biosynthetic process; "auxin polar transport"; "biosynthetic process"; "chalcone biosynthetic process"; "flavonoid biosynthetic process"; "metabolic process"; "regulation of anthocyanin biosynthetic process"; "response to UV"; "response to UV-B"; "response to auxin stimulus"; "response to gravity"; "response to jasmonic acid stimulus"; "response to oxidative stress…	GO:0003824 GO:0005515 GO:0016210 GO:0016746 GO:0016747	catalytic activity; "naringenin-chalcone synthase activity"; "protein binding"; "transferase activity, transferring acyl groups"; "transferase activity, transferring acyl groups other than amino-acyl groups"	GO:0005634 GO:0005737 GO:0005783 GO:0009705	cytoplasm; "endoplasmic reticulum"; "nucleus"; "plant-type vacuole membrane"	PF00195 PF02797	Chalcone and stilbene synthases, N-terminal domain; "Chalcone and stilbene synthases, C-terminal domain"	PTHR11877	HYDROXYMETHYLGLUTARYL-COA SYNTHASE	NA	NA
	Glyma.08G110500	389	Q6X0N0 Chalcone synthase CHS4 n=1 Tax=Glycine max RepID=Q6X0N0_SOYBN	0	100	Q6X0N0 Chalcone synthase CHS4 n=1 Tax=Glycine max RepID=Q6X0N0_SOYBN	0	100	AT5G13930.1|Symbols:CHS, TT4, ATCHS|Chalcone and stilbene synthase family protein|chr5:4488762-4490035 FORWARD LENGTH=395	0	97.22	GO:0006979 GO:0008152 GO:0009058 GO:0009411 GO:0009611 GO:0009629 GO:0009715 GO:0009718 GO:0009733 GO:0009744 GO:0009753 GO:0009813 GO:0009926 GO:0010224 GO:0031540	anthocyanin-containing compound biosynthetic process; "auxin polar transport"; "biosynthetic process"; "chalcone biosynthetic process"; "flavonoid biosynthetic process"; "metabolic process"; "regulation of anthocyanin biosynthetic process"; "response to UV"; "response to UV-B"; "response to auxin stimulus"; "response to gravity"; "response to jasmonic acid stimulus"; "response to oxidative stress…	GO:0003824 GO:0005515 GO:0016210 GO:0016746 GO:0016747	catalytic activity; "naringenin-chalcone synthase activity"; "protein binding"; "transferase activity, transferring acyl groups"; "transferase activity, transferring acyl groups other than amino-acyl groups"	GO:0005634 GO:0005737 GO:0005783 GO:0009705	cytoplasm; "endoplasmic reticulum"; "nucleus"; "plant-type vacuole membrane"	PF02797 PF00195	Chalcone and stilbene synthases, C-terminal domain; "Chalcone and stilbene synthases, N-terminal domain"	PTHR11877	HYDROXYMETHYLGLUTARYL-COA SYNTHASE	NA	NA
	Glyma.08G110600	441	Q6X0N1 Uncharacterized protein n=1 Tax=Glycine max RepID=Q6X0N1_SOYBN	0	100	NA	NA	NA	NA	NA	NA	NA	NA	NA	NA	NA	NA	NA	NA	NA	NA	NA	NA
	Glyma.08G110700	389	Q6X0N0 Chalcone synthase CHS4 n=1 Tax=Glycine max RepID=Q6X0N0_SOYBN	0	100	Q6X0N0 Chalcone synthase CHS4 n=1 Tax=Glycine max RepID=Q6X0N0_SOYBN	0	100	AT5G13930.1|Symbols:CHS, TT4, ATCHS|Chalcone and stilbene synthase family protein|chr5:4488762-4490035 FORWARD LENGTH=395	0	97.22	GO:0006979 GO:0008152 GO:0009058 GO:0009411 GO:0009611 GO:0009629 GO:0009715 GO:0009718 GO:0009733 GO:0009744 GO:0009753 GO:0009813 GO:0009926 GO:0010224 GO:0031540	anthocyanin-containing compound biosynthetic process; "auxin polar transport"; "biosynthetic process"; "chalcone biosynthetic process"; "flavonoid biosynthetic process"; "metabolic process"; "regulation of anthocyanin biosynthetic process"; "response to UV"; "response to UV-B"; "response to auxin stimulus"; "response to gravity"; "response to jasmonic acid stimulus"; "response to oxidative stress…	GO:0003824 GO:0005515 GO:0016210 GO:0016746 GO:0016747	catalytic activity; "naringenin-chalcone synthase activity"; "protein binding"; "transferase activity, transferring acyl groups"; "transferase activity, transferring acyl groups other than amino-acyl groups"	GO:0005634 GO:0005737 GO:0005783 GO:0009705	cytoplasm; "endoplasmic reticulum"; "nucleus"; "plant-type vacuole membrane"	PF02797 PF00195	Chalcone and stilbene synthases, C-terminal domain; "Chalcone and stilbene synthases, N-terminal domain"	PTHR11877	HYDROXYMETHYLGLUTARYL-COA SYNTHASE	NA	NA
	Glyma.08G110800	82	K7L608 Uncharacterized protein n=1 Tax=Glycine max RepID=K7L608_SOYBN	5e-51	100	NA	NA	NA	NA	NA	NA	NA	NA	NA	NA	NA	NA	NA	NA	NA	NA	NA	NA
	Glyma.08G110900	389	Q6X0M9 Chalcone synthase n=1 Tax=Glycine max RepID=Q6X0M9_SOYBN	0	100	Q6X0M9 Chalcone synthase n=1 Tax=Glycine max RepID=Q6X0M9_SOYBN	0	100	AT5G13930.1|Symbols:CHS, TT4, ATCHS|Chalcone and stilbene synthase family protein|chr5:4488762-4490035 FORWARD LENGTH=395	0	97.22	GO:0006979 GO:0008152 GO:0009058 GO:0009411 GO:0009611 GO:0009629 GO:0009715 GO:0009718 GO:0009733 GO:0009744 GO:0009753 GO:0009813 GO:0009926 GO:0010224 GO:0031540	anthocyanin-containing compound biosynthetic process; "auxin polar transport"; "biosynthetic process"; "chalcone biosynthetic process"; "flavonoid biosynthetic process"; "metabolic process"; "regulation of anthocyanin biosynthetic process"; "response to UV"; "response to UV-B"; "response to auxin stimulus"; "response to gravity"; "response to jasmonic acid stimulus"; "response to oxidative stress…	GO:0003824 GO:0005515 GO:0016210 GO:0016746 GO:0016747	catalytic activity; "naringenin-chalcone synthase activity"; "protein binding"; "transferase activity, transferring acyl groups"; "transferase activity, transferring acyl groups other than amino-acyl groups"	GO:0005634 GO:0005737 GO:0005783 GO:0009705	cytoplasm; "endoplasmic reticulum"; "nucleus"; "plant-type vacuole membrane"	PF00195 PF02797	Chalcone and stilbene synthases, N-terminal domain; "Chalcone and stilbene synthases, C-terminal domain"	PTHR11877	HYDROXYMETHYLGLUTARYL-COA SYNTHASE	NA	NA
	Glyma.08G111000	910	Q6X0N7 Beta-galactosidase n=1 Tax=Glycine max RepID=Q6X0N7_SOYBN	0	100	Q6X0N7 Beta-galactosidase n=1 Tax=Glycine max RepID=Q6X0N7_SOYBN	0	100	AT2G32810.1|Symbols:BGAL9|beta galactosidase 9|chr2:13919410-13925325 REVERSE LENGTH=887	0	96.28	GO:0005975 GO:0005990 GO:0019513 GO:0019515	carbohydrate metabolic process; "lactose catabolic process"; "lactose catabolic process, using glucoside 3-dehydrogenase"; "lactose catabolic process via UDP-galactose"	GO:0003824 GO:0004553 GO:0004565 GO:0030246 GO:0043169	beta-galactosidase activity; "carbohydrate binding"; "catalytic activity"; "cation binding"; "hydrolase activity, hydrolyzing O-glycosyl compounds"	GO:0005576 GO:0005773 GO:0005774 GO:0009505	extracellular region; "plant-type cell wall"; "vacuolar membrane"; "vacuole"	PF02140 PF01301	Galactose binding lectin domain; "Glycosyl hydrolases family 35"	PTHR23421	BETA-GALACTOSIDASE RELATED	KOG0496	Beta-galactosidase
	Glyma.08G111100	764	Q6X0N8 Putative spermine/spermidine synthase n=1 Tax=Glycine max RepID=Q6X0N8_SOYBN	0	100	G7LHU6 Methyltransferase-like protein n=1 Tax=Medicago truncatula RepID=G7LHU6_MEDTR	0	99.21	AT2G31740.1|Symbols:|S-adenosyl-L-methionine-dependent methyltransferases superfamily protein|chr2:13491053-13495009 REVERSE LENGTH=760	0	100.39	GO:0008152	metabolic process	GO:0008168	methyltransferase activity	GO:0005739	mitochondrion	PF08241	Methyltransferase domain	PTHR12176	UNCHARACTERIZED	NA	NA
	Glyma.08G111300	400	Q6X0P0 CHX3 (Fragment) n=1 Tax=Glycine max RepID=Q6X0P0_SOYBN	0	85.56	Q6X0P0 CHX3 (Fragment) n=1 Tax=Glycine max RepID=Q6X0P0_SOYBN	0	85.56	AT3G44900.1|Symbols:ATCHX4, CHX4|cation/H+ exchanger 4|chr3:16388724-16391360 FORWARD LENGTH=817	4e-70	38.19	GO:0006812 GO:0006814 GO:0008152 GO:0010351 GO:0035725 GO:0055085	cation transport; "lithium ion transport"; "metabolic process"; "sodium ion transmembrane transport"; "sodium ion transport"; "transmembrane transport"	GO:0005451 GO:0015299 GO:0015385 GO:0016746	monovalent cation:hydrogen antiporter activity; "sodium:hydrogen antiporter activity"; "solute:hydrogen antiporter activity"; "transferase activity, transferring acyl groups"	GO:0016021	integral to membrane	NA	NA	NA	NA	NA	NA
	Glyma.08G111400	2786	I1KS90 Uncharacterized protein n=1 Tax=Glycine max RepID=I1KS90_SOYBN	0	100	F4JTS8 Nuclear factor NO VEIN n=1 Tax=Arabidopsis thaliana RepID=F4JTS8_ARATH	0	88.97	AT4G13750.1|Symbols:NOV|Histidine kinase-, DNA gyrase B-, and HSP90-like ATPase family protein|chr4:7975191-7987558 FORWARD LENGTH=2729	0	88.97	GO:0001708 GO:0009790 GO:0009926 GO:0010305 GO:0019827 GO:0048364	auxin polar transport; "cell fate specification"; "embryo development"; "leaf vascular tissue pattern formation"; "root development"; "stem cell maintenance"	GO:0005524	ATP binding	GO:0005634 GO:0005737	cytoplasm; "nucleus"	NA	NA	PTHR25719	No Available Panther Description	NA	NA
	Glyma.08G111500	170	C6T593 Uncharacterized protein n=1 Tax=Glycine max RepID=C6T593_SOYBN	2e-118	100	G5DXD2 Actin-like protein 2/3 complex subunit 4 (Fragment) n=1 Tax=Silene latifolia RepID=G5DXD2_SILLA	1e-114	100	AT4G14147.1|Symbols:ARPC4|protein binding|chr4:8154079-8156246 REVERSE LENGTH=169	1e-114	100	GO:0000902 GO:0007015 GO:0030041 GO:0045010	actin filament organization; "actin filament polymerization"; "actin nucleation"; "cell morphogenesis"	GO:0005515	protein binding	GO:0005737 GO:0005856 GO:0005885	Arp2/3 protein complex; "cytoplasm"; "cytoskeleton"	PF05856	ARP2/3 complex 20 kDa subunit (ARPC4)	PTHR22629	ARP2/3 COMPLEX 20 KD SUBUNIT	KOG1876	Actin-related_protein_Arp2/3_complex,_subunit_ARPC4
	Glyma.08G111600	441	I1K3U4 Uncharacterized protein n=1 Tax=Glycine max RepID=I1K3U4_SOYBN	0	99.32	G7LHV3 TBC1 domain family member n=1 Tax=Medicago truncatula RepID=G7LHV3_MEDTR	0	93.22	AT4G13730.1|Symbols:|Ypt/Rab-GAP domain of gyp1p superfamily protein|chr4:7970299-7974055 FORWARD LENGTH=449	0	89.53	GO:0032313	regulation of Rab GTPase activity	GO:0005097	RAB GTPase activator activity	GO:0005622 GO:0005634	intracellular; "nucleus"	PF00566	Rab-GTPase-TBC domain	PTHR22957	TBC1 DOMAIN FAMILY MEMBER GTPASE-ACTIVATING PROTEIN	KOG4567	GTPase-activating_protein
	Glyma.08G111700	107	I1KS93 Uncharacterized protein n=1 Tax=Glycine max RepID=I1KS93_SOYBN	2e-73	100	G7LHV7 Ubiquitin-like protein SMT3 n=1 Tax=Medicago truncatula RepID=G7LHV7_MEDTR	5e-15	80.92	AT5G55160.1|Symbols:SUM2, SUMO 2, SUMO2, ATSUMO2|small ubiquitin-like modifier 2|chr5:22383747-22384772 REVERSE LENGTH=103	1e-15	92.23	GO:0000394 GO:0006094 GO:0007010 GO:0009086 GO:0009408 GO:0010498 GO:0016925	RNA splicing, via endonucleolytic cleavage and ligation; "cytoskeleton organization"; "gluconeogenesis"; "methionine biosynthetic process"; "proteasomal protein catabolic process"; "protein sumoylation"; "response to heat"	GO:0005515 GO:0031386	protein binding; "protein tag"	GO:0005634 GO:0005737	cytoplasm; "nucleus"	PF11976	Ubiquitin-2 like Rad60 SUMO-like	NA	NA	KOG1769	Ubiquitin-like_proteins
	Glyma.08G111900	355	I1KS96 Uncharacterized protein n=1 Tax=Glycine max RepID=I1KS96_SOYBN	0	100	G7LHV8 UV radiation resistance-associated gene protein n=1 Tax=Medicago truncatula RepID=G7LHV8_MEDTR	0	95.49	AT2G32760.1|Symbols:|unknown protein; Has 229 Blast hits to 229 proteins in 104 species: Archae - 0; Bacteria - 2; Metazoa - 79; Fungi - 90; Plants - 49; Viruses - 0; Other Eukaryotes - 9 (source: NCBI BLink).|chr2:13892140-13894295 FORWARD LENGTH=352	4e-133	96.31	GO:0008150	biological process	GO:0003674	molecular function	GO:0005737	cytoplasm	NA	NA	PTHR15157	FAMILY NOT NAMED	KOG2896	UV_radiation_resistance_associated_protein
	Glyma.08G112000	416	I1KS98 Uncharacterized protein n=1 Tax=Glycine max RepID=I1KS98_SOYBN	0	100	K9P2Y9 Ubiquitin-associated/TS-N domain-containing protein n=1 Tax=Morella rubra RepID=K9P2Y9_9ROSI	0	100.97	AT1G04850.1|Symbols:|ubiquitin-associated (UBA)/TS-N domain-containing protein|chr1:1365311-1368706 REVERSE LENGTH=413	0	100.48	GO:0006486 GO:0006623 GO:0008150	biological process; "protein glycosylation"; "protein targeting to vacuole"	GO:0008270	zinc ion binding	GO:0005737 GO:0005829	cytoplasm; "cytosol"	PF00627 PF09409	UBA/TS-N domain; "PUB domain"	PTHR13020	UBIQUITIN-ASSOCIATED UBA/UBX DOMAIN-CONTAINING	KOG2699	Predicted_ubiquitin_regulatory_protein
	Glyma.08G112100	193	I1KS99 Uncharacterized protein n=1 Tax=Glycine max RepID=I1KS99_SOYBN	2e-133	100	G7LHW2 Glucan endo-1,3-beta-glucosidase-like protein n=1 Tax=Medicago truncatula RepID=G7LHW2_MEDTR	5e-81	95.19	AT4G13600.1|Symbols:|carbohydrate-binding X8 domain superfamily protein|chr4:7911179-7912892 REVERSE LENGTH=231	5e-51	79.65	NA	NA	NA	NA	GO:0005886	plasma membrane	PF07983	X8 domain	PTHR16631	FAMILY NOT NAMED	NA	NA
qPro_19/qOil_19	Glyma.19G010800	529	I1N5U4 Uncharacterized protein (Fragment) n=1 Tax=Glycine max RepID=I1N5U4_SOYBN	0	102.44	C7A2A0 Mitochondrial benzaldehyde dehydrogenase n=1 Tax=Antirrhinum majus RepID=C7A2A0_ANTMA	0	93.82	AT1G23800.1|Symbols:ALDH2B7, ALDH2B|aldehyde dehydrogenase 2B7|chr1:8412238-8414804 REVERSE LENGTH=534	0	91.76	GO:0008152 GO:0010228 GO:0016926 GO:0050665 GO:0055114	hydrogen peroxide biosynthetic process; "metabolic process"; "oxidation-reduction process"; "protein desumoylation"; "vegetative to reproductive phase transition of meristem"	GO:0004028 GO:0004029 GO:0016491	3-chloroallyl aldehyde dehydrogenase activity; "aldehyde dehydrogenase (NAD) activity"; "oxidoreductase activity"	GO:0009507	chloroplast	PF00171	Aldehyde dehydrogenase family	PTHR11699	ALDEHYDE DEHYDROGENASE-RELATED	KOG2450	Aldehyde_dehydrogenase
	Glyma.19G010900	781	I1N5U5 Potassium transporter n=1 Tax=Glycine max RepID=I1N5U5_SOYBN	0	100	I1N5U5 Potassium transporter n=1 Tax=Glycine max RepID=I1N5U5_SOYBN	0	100	AT5G14880.1|Symbols:|Potassium transporter family protein|chr5:4814244-4817667 FORWARD LENGTH=781	0	99.87	GO:0006813 GO:0071805	potassium ion transmembrane transport; "potassium ion transport"	GO:0015079	potassium ion transmembrane transporter activity	GO:0005886 GO:0016020	membrane; "plasma membrane"	PF02705	K+ potassium transporter	NA	NA	NA	NA
	Glyma.19G011000	537	I1N5U6 Uncharacterized protein n=2 Tax=Glycine max RepID=I1N5U6_SOYBN	0	100	B9HJT0 NHL repeat-containing family protein n=1 Tax=Populus trichocarpa RepID=B9HJT0_POPTR	0	108.5	AT1G70280.2|Symbols:|NHL domain-containing protein|chr1:26466086-26468471 REVERSE LENGTH=509	2e-157	100	GO:0000394 GO:0008150 GO:0009086	RNA splicing, via endonucleolytic cleavage and ligation; "biological process"; "methionine biosynthetic process"	GO:0003674	molecular function	GO:0005576 GO:0005634	extracellular region; "nucleus"	NA	NA	PTHR13833	FAMILY NOT NAMED	NA	NA
	Glyma.19G011100	135	K7M096 Uncharacterized protein n=1 Tax=Glycine max RepID=K7M096_SOYBN	9e-43	70.81	G7ZZW8 Potassium transporter n=1 Tax=Medicago truncatula RepID=G7ZZW8_MEDTR	3e-18	13.77	AT5G14890.1|Symbols:|NHL domain-containing protein|chr5:4818056-4821534 FORWARD LENGTH=754	4e-09	14.85	GO:0006944 GO:0009827 GO:0009860	cellular membrane fusion; "plant-type cell wall modification"; "pollen tube growth"	NA	NA	GO:0005576	extracellular region	NA	NA	NA	NA	NA	NA
	Glyma.19G011200	406	I1N5U7 Uncharacterized protein n=2 Tax=Glycine max RepID=I1N5U7_SOYBN	0	100	C6EUD3 RING finger protein n=1 Tax=Glycine max RepID=C6EUD3_SOYBN	0	98.47	AT5G40250.1|Symbols:|RING/U-box superfamily protein|chr5:16086056-16087186 FORWARD LENGTH=376	3e-144	101.06	NA	NA	GO:0008270	zinc ion binding	GO:0005634	nucleus	PF00097	Zinc finger, C3HC4 type (RING finger)	PTHR14155	RING FINGER DOMAIN-CONTAINING	KOG1493	Anaphase-promoting_complex_(APC),_subunit_11
	Glyma.19G011300	330	I1N5U9 Uncharacterized protein n=1 Tax=Glycine max RepID=I1N5U9_SOYBN	0	100	U5GVE4 Nodulin MtN21 family protein n=1 Tax=Populus trichocarpa RepID=U5GVE4_POPTR	2e-101	88.95	AT3G28050.1|Symbols:|nodulin MtN21 /EamA-like transporter family protein|chr3:10442984-10445216 FORWARD LENGTH=367	7e-81	89.1	GO:0008150	biological process	NA	NA	GO:0016020	membrane	PF00892	EamA-like transporter family	NA	NA	NA	NA
	Glyma.19G011400	198	Q39819 Hsp22.3 n=1 Tax=Glycine max RepID=Q39819_SOYBN	2e-141	100	Q39819 Hsp22.3 n=1 Tax=Glycine max RepID=Q39819_SOYBN	2e-141	100	AT4G10250.1|Symbols:ATHSP22.0|HSP20-like chaperones superfamily protein|chr4:6370537-6371124 FORWARD LENGTH=195	2e-41	97.44	GO:0006457 GO:0009408 GO:0009644 GO:0042542	protein folding; "response to heat"; "response to high light intensity"; "response to hydrogen peroxide"	GO:0003674	molecular function	GO:0005783 GO:0009507	chloroplast; "endoplasmic reticulum"	PF00011	Hsp20/alpha crystallin family	PTHR11527	SMALL HEAT-SHOCK PROTEIN (HSP20) FAMILY	KOG0710	Molecular_chaperone_(small_heat-shock_protein_Hsp26/Hsp42)
	Glyma.19G011500	367	I1N5V1 Uncharacterized protein n=2 Tax=Glycine max RepID=I1N5V1_SOYBN	0	100	U5GVE4 Nodulin MtN21 family protein n=1 Tax=Populus trichocarpa RepID=U5GVE4_POPTR	3e-125	99.17	AT3G28050.1|Symbols:|nodulin MtN21 /EamA-like transporter family protein|chr3:10442984-10445216 FORWARD LENGTH=367	3e-105	98.09	GO:0008150	biological process	NA	NA	GO:0016020	membrane	PF00892	EamA-like transporter family	NA	NA	NA	NA
	Glyma.19G011600	374	I1N5V2 Uncharacterized protein n=1 Tax=Glycine max RepID=I1N5V2_SOYBN	0	100	U5GVE4 Nodulin MtN21 family protein n=1 Tax=Populus trichocarpa RepID=U5GVE4_POPTR	2e-153	102.76	AT3G28050.1|Symbols:|nodulin MtN21 /EamA-like transporter family protein|chr3:10442984-10445216 FORWARD LENGTH=367	8e-122	97.82	GO:0008150	biological process	NA	NA	GO:0016020	membrane	PF00892	EamA-like transporter family	NA	NA	NA	NA
	Glyma.19G011700	644	I1N5V6 Uncharacterized protein n=1 Tax=Glycine max RepID=I1N5V6_SOYBN	0	100	Q5GQ66 Alpha-dioxygenase n=1 Tax=Pisum sativum RepID=Q5GQ66_PEA	0	100	AT3G01420.1|Symbols:ALPHA-DOX1, DOX1, DIOX1, PADOX-1|Peroxidase superfamily protein|chr3:159689-162726 REVERSE LENGTH=639	0	99.22	GO:0001561 GO:0006629 GO:0006826 GO:0006979 GO:0008219 GO:0009627 GO:0009737 GO:0009751 GO:0009830 GO:0010106 GO:0010167 GO:0015706 GO:0034614 GO:0042742 GO:0051707 GO:0071446 GO:0071732	cell death; "cell wall modification involved in abscission"; "cellular response to iron ion starvation"; "cellular response to nitric oxide"; "cellular response to reactive oxygen species"; "cellular response to salicylic acid stimulus"; "defense response to bacterium"; "fatty acid alpha-oxidation"; "iron ion transport"; "lipid metabolic process"; "nitrate transport"; "response to abscisic acid s…	GO:0004601 GO:0016702 GO:0020037	heme binding; "oxidoreductase activity, acting on single donors with incorporation of molecular oxygen, incorporation of two atoms of oxygen"; "peroxidase activity"	GO:0005576	extracellular region	PF03098	Animal haem peroxidase	PTHR11903	PROSTAGLANDIN G/H SYNTHASE	KOG2408	Peroxidase/oxygenase
	Glyma.19G011800	644	I1N5V7 Uncharacterized protein n=1 Tax=Glycine max RepID=I1N5V7_SOYBN	0	100	Q5GQ66 Alpha-dioxygenase n=1 Tax=Pisum sativum RepID=Q5GQ66_PEA	0	100	AT3G01420.1|Symbols:ALPHA-DOX1, DOX1, DIOX1, PADOX-1|Peroxidase superfamily protein|chr3:159689-162726 REVERSE LENGTH=639	0	99.37	GO:0001561 GO:0006629 GO:0006826 GO:0006979 GO:0008219 GO:0009627 GO:0009737 GO:0009751 GO:0009830 GO:0010106 GO:0010167 GO:0015706 GO:0034614 GO:0042742 GO:0051707 GO:0071446 GO:0071732	cell death; "cell wall modification involved in abscission"; "cellular response to iron ion starvation"; "cellular response to nitric oxide"; "cellular response to reactive oxygen species"; "cellular response to salicylic acid stimulus"; "defense response to bacterium"; "fatty acid alpha-oxidation"; "iron ion transport"; "lipid metabolic process"; "nitrate transport"; "response to abscisic acid s…	GO:0004601 GO:0016702 GO:0020037	heme binding; "oxidoreductase activity, acting on single donors with incorporation of molecular oxygen, incorporation of two atoms of oxygen"; "peroxidase activity"	GO:0005576	extracellular region	PF03098	Animal haem peroxidase	PTHR11903	PROSTAGLANDIN G/H SYNTHASE	KOG2408	Peroxidase/oxygenase
	Glyma.19G011900	187	I1N5V9 Uncharacterized protein n=2 Tax=Glycine max RepID=I1N5V9_SOYBN	8e-132	100	D7LPP6 Calmodulin-binding protein n=1 Tax=Arabidopsis lyrata subsp. lyrata RepID=D7LPP6_ARALL	6e-78	101.09	AT5G40190.1|Symbols:|RNA ligase/cyclic nucleotide phosphodiesterase family protein|chr5:16069298-16069849 REVERSE LENGTH=183	2e-78	98.91	GO:0006661 GO:0016070	RNA metabolic process; "phosphatidylinositol biosynthetic process"	GO:0003824 GO:0005516	calmodulin binding; "catalytic activity"	GO:0005622	intracellular	NA	NA	NA	NA	NA	NA
	Glyma.19G012000	187	I1N5V9 Uncharacterized protein n=2 Tax=Glycine max RepID=I1N5V9_SOYBN	8e-132	100	D7LPP6 Calmodulin-binding protein n=1 Tax=Arabidopsis lyrata subsp. lyrata RepID=D7LPP6_ARALL	6e-78	101.09	AT5G40190.1|Symbols:|RNA ligase/cyclic nucleotide phosphodiesterase family protein|chr5:16069298-16069849 REVERSE LENGTH=183	2e-78	98.91	GO:0006661 GO:0016070	RNA metabolic process; "phosphatidylinositol biosynthetic process"	GO:0003824 GO:0005516	calmodulin binding; "catalytic activity"	GO:0005622	intracellular	NA	NA	NA	NA	NA	NA
	Glyma.19G012100	468	K7MVW5 Uncharacterized protein n=1 Tax=Glycine max RepID=K7MVW5_SOYBN	0	100	Q9LRS2 Protein ALTERED XYLOGLUCAN 4-like n=2 Tax=Arabidopsis thaliana RepID=TBL22_ARATH	4e-150	109.9	AT3G28150.1|Symbols:TBL22|TRICHOME BIREFRINGENCE-LIKE 22|chr3:10471960-10473735 REVERSE LENGTH=414	4e-153	109.9	GO:0010411	xyloglucan metabolic process	NA	NA	GO:0005794	Golgi apparatus	PF03005	PF03005	PTHR13533	FAMILY NOT NAMED	NA	NA
	Glyma.19G012200	58	NA	NA	NA	NA	NA	NA	NA	NA	NA	NA	NA	NA	NA	NA	NA	NA	NA	NA	NA	NA	NA
	Glyma.19G012300	1575	K7MVW7 Uncharacterized protein n=1 Tax=Glycine max RepID=K7MVW7_SOYBN	0	100	F4JCS8 BAH and TFIIS domain-containing protein n=1 Tax=Arabidopsis thaliana RepID=F4JCS8_ARATH	0	50.84	AT3G48050.2|Symbols:|BAH domain ;TFIIS helical bundle-like domain|chr3:17734270-17739412 REVERSE LENGTH=1613	0	50.84	GO:0006351 GO:0006355 GO:0035278	negative regulation of translation involved in gene silencing by miRNA; "regulation of transcription, DNA-dependent"; "transcription, DNA-dependent"	GO:0003677	DNA binding	GO:0000932 GO:0005634 GO:0016021	cytoplasmic mRNA processing body; "integral to membrane"; "nucleus"	PF01426 PF08711	BAH domain; "TFIIS helical bundle-like domain"	PTHR15141	TRANSCRIPTION ELONGATION FACTOR B POLYPEPTIDE 3	KOG1886	BAH_domain_proteins
	Glyma.19G012400	58	K7MVX1 Uncharacterized protein n=1 Tax=Glycine max RepID=K7MVX1_SOYBN	1e-27	76.47	NA	NA	NA	NA	NA	NA	NA	NA	NA	NA	NA	NA	NA	NA	NA	NA	NA	NA
	Glyma.19G012500	157	I1N5W5 Uncharacterized protein n=1 Tax=Glycine max RepID=I1N5W5_SOYBN	5e-109	100	NA	NA	NA	AT4G38490.1|Symbols:|unknown protein; Has 30201 Blast hits to 17322 proteins in 780 species: Archae - 12; Bacteria - 1396; Metazoa - 17338; Fungi - 3422; Plants - 5037; Viruses - 0; Other Eukaryotes - 2996 (source: NCBI BLink).|chr4:18006385-18007203 FORWARD LENGTH=153	4e-30	71.9	NA	NA	NA	NA	GO:0005739	mitochondrion	PF00584	SecE/Sec61-gamma subunits of protein translocation complex	NA	NA	NA	NA
	Glyma.19G012600	78	K7MVX2 Uncharacterized protein n=1 Tax=Glycine max RepID=K7MVX2_SOYBN	2e-48	100	NA	NA	NA	NA	NA	NA	NA	NA	NA	NA	NA	NA	NA	NA	NA	NA	NA	NA
	Glyma.19G012700	661	I1N5W6 Uncharacterized protein n=1 Tax=Glycine max RepID=I1N5W6_SOYBN	0	100	F4YF68 Glycosyltransferase n=1 Tax=Panax notoginseng RepID=F4YF68_9APIA	0	99.7	AT3G28180.1|Symbols:ATCSLC04, CSLC04, ATCSLC4, CSLC4|Cellulose-synthase-like C4|chr3:10506110-10509067 FORWARD LENGTH=673	0	98.07	NA	NA	GO:0005515 GO:0016757 GO:0016759	cellulose synthase activity; "protein binding"; "transferase activity, transferring glycosyl groups"	GO:0005768 GO:0005794 GO:0005802 GO:0005886	Golgi apparatus; "endosome"; "plasma membrane"; "trans-Golgi network"	PF00535	Glycosyl transferase family 2	PTHR10587	GLYCOSYL TRANSFERASE-RELATED	NA	NA
	Glyma.19G012800	154	UPI0003DEA11E PREDICTED: uncharacterized protein LOC100796237 isoform X3 n=1 Tax=Glycine max RepID=UPI0003DEA11E	8e-77	53.55	B9H3X9 RNase H domain-containing family protein n=1 Tax=Populus trichocarpa RepID=B9H3X9_POPTR	6e-39	58.75	AT5G51080.3|Symbols:|RNase H family protein|chr5:20769022-20770486 REVERSE LENGTH=259	6e-36	57.14	NA	NA	GO:0003676 GO:0004518 GO:0004523	nuclease activity; "nucleic acid binding"; "ribonuclease H activity"	GO:0005737 GO:0005739	cytoplasm; "mitochondrion"	PF00075	RNase H	NA	NA	NA	NA
	Glyma.19G012900	185	K7MVX4 Uncharacterized protein n=1 Tax=Glycine max RepID=K7MVX4_SOYBN	9e-123	78.97	D7M6P1 Heavy-metal-associated domain-containing protein n=1 Tax=Arabidopsis lyrata subsp. lyrata RepID=D7M6P1_ARALL	1e-40	93.26	AT5G14910.1|Symbols:|Heavy metal transport/detoxification superfamily protein|chr5:4823815-4825196 FORWARD LENGTH=178	2e-42	61.8	GO:0006098 GO:0019288 GO:0030001 GO:0045036	isopentenyl diphosphate biosynthetic process, mevalonate-independent pathway; "metal ion transport"; "pentose-phosphate shunt"; "protein targeting to chloroplast"	GO:0046872	metal ion binding	GO:0009507 GO:0009535 GO:0009570 GO:0009579 GO:0009941	chloroplast; "chloroplast envelope"; "chloroplast stroma"; "chloroplast thylakoid membrane"; "thylakoid"	NA	NA	NA	NA	NA	NA
	Glyma.19G013000	199	I1N5W9 Uncharacterized protein n=1 Tax=Glycine max RepID=I1N5W9_SOYBN	1e-128	100	G7KIU9 Gibberellin regulated protein n=1 Tax=Medicago truncatula RepID=G7KIU9_MEDTR	9e-30	88.89	AT1G75750.1|Symbols:GASA1|GAST1 protein homolog 1|chr1:28441813-28442284 REVERSE LENGTH=98	3e-16	62.24	GO:0000271 GO:0006569 GO:0009684 GO:0009737 GO:0009739 GO:0009741 GO:0009825 GO:0009826 GO:0009932 GO:0010817 GO:0043481 GO:0048767 GO:0071555	anthocyanin accumulation in tissues in response to UV light; "cell tip growth"; "cell wall organization"; "indoleacetic acid biosynthetic process"; "multidimensional cell growth"; "polysaccharide biosynthetic process"; "regulation of hormone levels"; "response to abscisic acid stimulus"; "response to brassinosteroid stimulus"; "response to gibberellin stimulus"; "root hair elongation"; "tryptopha…	GO:0003674	molecular function	GO:0005576 GO:0005618 GO:0009505	cell wall; "extracellular region"; "plant-type cell wall"	PF02704	Gibberellin regulated protein	NA	NA	NA	NA
	Glyma.19G013100	173	I1LWE6 Uncharacterized protein n=1 Tax=Glycine max RepID=I1LWE6_SOYBN	5e-54	33.26	D7M6P3 Senescence-associated gene 101 n=1 Tax=Arabidopsis lyrata subsp. lyrata RepID=D7M6P3_ARALL	2e-32	28.71	AT5G14930.2|Symbols:SAG101|senescence-associated gene 101|chr5:4828754-4830769 FORWARD LENGTH=537	2e-32	28.12	GO:0006629 GO:0007568 GO:0009627 GO:0009697 GO:0009863 GO:0010200 GO:0030968 GO:0031348 GO:0045087	aging; "endoplasmic reticulum unfolded protein response"; "innate immune response"; "lipid metabolic process"; "negative regulation of defense response"; "response to chitin"; "salicylic acid biosynthetic process"; "salicylic acid mediated signaling pathway"; "systemic acquired resistance"	GO:0004091 GO:0004806	carboxylesterase activity; "triglyceride lipase activity"	GO:0005634 GO:0009507	chloroplast; "nucleus"	NA	NA	NA	NA	NA	NA
	Glyma.19G013200	588	K7MVX5 Uncharacterized protein n=1 Tax=Glycine max RepID=K7MVX5_SOYBN	0	100	G7KJC3 SAG101 n=1 Tax=Medicago truncatula RepID=G7KJC3_MEDTR	0	107.35	AT5G14930.2|Symbols:SAG101|senescence-associated gene 101|chr5:4828754-4830769 FORWARD LENGTH=537	4e-96	106.33	GO:0006629 GO:0007568 GO:0009627 GO:0009697 GO:0009863 GO:0010200 GO:0030968 GO:0031348 GO:0045087	aging; "endoplasmic reticulum unfolded protein response"; "innate immune response"; "lipid metabolic process"; "negative regulation of defense response"; "response to chitin"; "salicylic acid biosynthetic process"; "salicylic acid mediated signaling pathway"; "systemic acquired resistance"	GO:0004091 GO:0004806	carboxylesterase activity; "triglyceride lipase activity"	GO:0005634 GO:0009507	chloroplast; "nucleus"	PF01764	Lipase (class 3)	NA	NA	NA	NA
	Glyma.19G013300	187	K7MVX5 Uncharacterized protein n=1 Tax=Glycine max RepID=K7MVX5_SOYBN	1e-37	25.89	G7KIU8 Phytoalexin-deficient 4-2 protein n=1 Tax=Medicago truncatula RepID=G7KIU8_MEDTR	9e-26	14.48	AT5G14930.2|Symbols:SAG101|senescence-associated gene 101|chr5:4828754-4830769 FORWARD LENGTH=537	9e-13	18.81	GO:0006629 GO:0007568 GO:0009627 GO:0009697 GO:0009863 GO:0010200 GO:0030968 GO:0031348 GO:0045087	aging; "endoplasmic reticulum unfolded protein response"; "innate immune response"; "lipid metabolic process"; "negative regulation of defense response"; "response to chitin"; "salicylic acid biosynthetic process"; "salicylic acid mediated signaling pathway"; "systemic acquired resistance"	GO:0004091 GO:0004806	carboxylesterase activity; "triglyceride lipase activity"	GO:0005634 GO:0009507	chloroplast; "nucleus"	NA	NA	NA	NA	NA	NA
	Glyma.19G013400	324	I1N5X2 Uncharacterized protein n=1 Tax=Glycine max RepID=I1N5X2_SOYBN	0	100	G7KIV9 Disease resistance-like protein GS6-2 (Fragment) n=1 Tax=Medicago truncatula RepID=G7KIV9_MEDTR	9e-175	89.88	AT3G28200.1|Symbols:|Peroxidase superfamily protein|chr3:10518082-10519032 FORWARD LENGTH=316	1e-153	95.89	GO:0006979 GO:0016126 GO:0055114	oxidation-reduction process; "response to oxidative stress"; "sterol biosynthetic process"	GO:0004601 GO:0005515 GO:0020037	heme binding; "peroxidase activity"; "protein binding"	GO:0005576 GO:0005829 GO:0009505	cytosol; "extracellular region"; "plant-type cell wall"	PF00141	Peroxidase	NA	NA	NA	NA
	Glyma.19G013500	569	K7MVX7 Uncharacterized protein n=1 Tax=Glycine max RepID=K7MVX7_SOYBN	0	100	G7KJD0 U-box domain-containing protein n=1 Tax=Medicago truncatula RepID=G7KJD0_MEDTR	0	102.53	AT5G40140.1|Symbols:|RING/U-box superfamily protein with ARM repeat domain|chr5:16057347-16058999 FORWARD LENGTH=550	1e-172	94.55	GO:0016567	protein ubiquitination	GO:0004842	ubiquitin-protein ligase activity	GO:0000151 GO:0005737	cytoplasm; "ubiquitin ligase complex"	PF00514 PF04564	Armadillo/beta-catenin-like repeat; "U-box domain"	PTHR23315	BETA CATENIN-RELATED ARMADILLO REPEAT-CONTAINING	NA	NA
	Glyma.19G013600	162	NA	NA	NA	NA	NA	NA	NA	NA	NA	NA	NA	NA	NA	NA	NA	NA	NA	NA	NA	NA	NA
	Glyma.19G013700	162	I1N5X4 Uncharacterized protein n=1 Tax=Glycine max RepID=I1N5X4_SOYBN	1e-114	100	B3IX35 Transcription factor C2H2 n=1 Tax=Lotus japonicus RepID=B3IX35_LOTJA	2e-86	82.56	AT3G28210.1|Symbols:PMZ, SAP12|zinc finger (AN1-like) family protein|chr3:10520585-10521223 FORWARD LENGTH=186	1e-73	86.02	GO:0006612 GO:0007165 GO:0009407 GO:0009414 GO:0009611 GO:0009723 GO:0009733 GO:0009737 GO:0009738 GO:0009753 GO:0009863 GO:0009867 GO:0010200 GO:0010286 GO:0010363 GO:0010583 GO:0042538	abscisic acid mediated signaling pathway; "heat acclimation"; "hyperosmotic salinity response"; "jasmonic acid mediated signaling pathway"; "protein targeting to membrane"; "regulation of plant-type hypersensitive response"; "response to abscisic acid stimulus"; "response to auxin stimulus"; "response to chitin"; "response to cyclopentenone"; "response to ethylene stimulus"; "response to jasmonic…	GO:0008270	zinc ion binding	GO:0005634	nucleus	PF01428	AN1-like Zinc finger	PTHR14677	ARSENITE INDUCUBLE RNA ASSOCIATED PROTEIN AIP-1-RELATED	NA	NA
	Glyma.19G013800	145	I1N5X5 Ferredoxin-thioredoxin reductase catalytic chain, chloroplastic n=1 Tax=Glycine max RepID=I1N5X5_SOYBN	5e-104	100	I1N5X5 Ferredoxin-thioredoxin reductase catalytic chain, chloroplastic n=1 Tax=Glycine max RepID=I1N5X5_SOYBN	5e-104	100	AT2G04700.1|Symbols:|ferredoxin thioredoxin reductase catalytic beta chain family protein|chr2:1646961-1648345 FORWARD LENGTH=146	2e-80	92.47	GO:0000023 GO:0019252 GO:0043085 GO:0055114	maltose metabolic process; "oxidation-reduction process"; "positive regulation of catalytic activity"; "starch biosynthetic process"	GO:0008937 GO:0030385	ferredoxin-NAD(P) reductase activity; "ferredoxin:thioredoxin reductase activity"	GO:0009507 GO:0009570 GO:0009941	chloroplast; "chloroplast envelope"; "chloroplast stroma"	PF02943	Ferredoxin thioredoxin reductase catalytic beta chain	NA	NA	NA	NA
	Glyma.19G013900	140	K7MVX8 Uncharacterized protein n=1 Tax=Glycine max RepID=K7MVX8_SOYBN	3e-96	100	G7ILJ8 LRR receptor-like serine/threonine-protein kinase GSO1 n=1 Tax=Medicago truncatula RepID=G7ILJ8_MEDTR	7e-34	15.87	AT5G40170.1|Symbols:AtRLP54, RLP54|receptor like protein 54|chr5:16065179-16067557 REVERSE LENGTH=792	1e-16	15.53	GO:0000165 GO:0006355 GO:0006612 GO:0006952 GO:0007165 GO:0009617 GO:0009862 GO:0009867 GO:0010310 GO:0010363 GO:0031348 GO:0035304	MAPK cascade; "defense response"; "jasmonic acid mediated signaling pathway"; "negative regulation of defense response"; "protein targeting to membrane"; "regulation of hydrogen peroxide metabolic process"; "regulation of plant-type hypersensitive response"; "regulation of protein dephosphorylation"; "regulation of transcription, DNA-dependent"; "response to bacterium"; "signal transduction"; "sy…	GO:0016301	kinase activity	GO:0005886	plasma membrane	PF00560	Leucine Rich Repeat	PTHR24420	LEUCINE-RICH REPEAT RECEPTOR-LIKE PROTEIN KINASE	NA	NA
	Glyma.19G014000	1028	I1N5X8 Uncharacterized protein n=1 Tax=Glycine max RepID=I1N5X8_SOYBN	0	100	G7KJD3 Chloroplastic group IIA intron splicing facilitator CRS1 n=1 Tax=Medicago truncatula RepID=G7KJD3_MEDTR	0	93.61	AT3G01370.1|Symbols:ATCFM2, CFM2|CRM family member 2|chr3:139033-143477 FORWARD LENGTH=1011	0	65.68	GO:0000372 GO:0000373	Group II intron splicing; "Group I intron splicing"	GO:0003723	RNA binding	GO:0009507	chloroplast	PF01985	CRS1 / YhbY (CRM) domain	NA	NA	KOG1990	Poly(A)-specific_exoribonuclease_PARN
	Glyma.19G014100	1035	K7MVY0 Uncharacterized protein n=1 Tax=Glycine max RepID=K7MVY0_SOYBN	0	100.58	G7KJD3 Chloroplastic group IIA intron splicing facilitator CRS1 n=1 Tax=Medicago truncatula RepID=G7KJD3_MEDTR	0	87.68	AT3G01370.1|Symbols:ATCFM2, CFM2|CRM family member 2|chr3:139033-143477 FORWARD LENGTH=1011	0	98.32	GO:0000372 GO:0000373	Group II intron splicing; "Group I intron splicing"	GO:0003723	RNA binding	GO:0009507	chloroplast	PF01985	CRS1 / YhbY (CRM) domain	NA	NA	KOG1990	Poly(A)-specific_exoribonuclease_PARN
	Glyma.19G014200	329	K7MVY1 Uncharacterized protein n=1 Tax=Glycine max RepID=K7MVY1_SOYBN	0	100	G7KJD9 Interstitial collagenase n=1 Tax=Medicago truncatula RepID=G7KJD9_MEDTR	2e-107	97.9	AT1G59970.1|Symbols:|Matrixin family protein|chr1:22073601-22074683 FORWARD LENGTH=360	7e-59	89.17	GO:0006508 GO:0008152	metabolic process; "proteolysis"	GO:0004222 GO:0008237 GO:0008270	metalloendopeptidase activity; "metallopeptidase activity"; "zinc ion binding"	GO:0005576 GO:0005886 GO:0031012 GO:0031225	anchored to membrane; "extracellular matrix"; "extracellular region"; "plasma membrane"	PF01471 PF00413	Putative peptidoglycan binding domain; "Matrixin"	PTHR10201	MATRIX METALLOPROTEINASE	NA	NA
	Glyma.19G014300	300	I1N5Y1 Uncharacterized protein n=1 Tax=Glycine max RepID=I1N5Y1_SOYBN	0	100	G7KJD9 Interstitial collagenase n=1 Tax=Medicago truncatula RepID=G7KJD9_MEDTR	2e-91	89.19	AT1G59970.1|Symbols:|Matrixin family protein|chr1:22073601-22074683 FORWARD LENGTH=360	3e-65	79.17	GO:0006508 GO:0008152	metabolic process; "proteolysis"	GO:0004222 GO:0008237 GO:0008270	metalloendopeptidase activity; "metallopeptidase activity"; "zinc ion binding"	GO:0005576 GO:0005886 GO:0031012 GO:0031225	anchored to membrane; "extracellular matrix"; "extracellular region"; "plasma membrane"	PF01471 PF00413	Putative peptidoglycan binding domain; "Matrixin"	PTHR10201	MATRIX METALLOPROTEINASE	NA	NA
	Glyma.19G014400	293	I1N5Y2 Uncharacterized protein n=1 Tax=Glycine max RepID=I1N5Y2_SOYBN	0	100	G7KJD9 Interstitial collagenase n=1 Tax=Medicago truncatula RepID=G7KJD9_MEDTR	4e-80	87.09	AT1G59970.1|Symbols:|Matrixin family protein|chr1:22073601-22074683 FORWARD LENGTH=360	9e-64	80	GO:0006508 GO:0008152	metabolic process; "proteolysis"	GO:0004222 GO:0008237 GO:0008270	metalloendopeptidase activity; "metallopeptidase activity"; "zinc ion binding"	GO:0005576 GO:0005886 GO:0031012 GO:0031225	anchored to membrane; "extracellular matrix"; "extracellular region"; "plasma membrane"	PF00413 PF01471	Matrixin; "Putative peptidoglycan binding domain"	PTHR10201	MATRIX METALLOPROTEINASE	NA	NA
	Glyma.19G014500	298	I1N5Y3 Uncharacterized protein n=1 Tax=Glycine max RepID=I1N5Y3_SOYBN	0	100	G7KJD9 Interstitial collagenase n=1 Tax=Medicago truncatula RepID=G7KJD9_MEDTR	2e-89	88.29	AT4G16640.1|Symbols:|Matrixin family protein|chr4:9367396-9368490 REVERSE LENGTH=364	4e-55	81.59	GO:0006508 GO:0008152	metabolic process; "proteolysis"	GO:0004222 GO:0008237 GO:0008270	metalloendopeptidase activity; "metallopeptidase activity"; "zinc ion binding"	GO:0005576 GO:0031012 GO:0031225	anchored to membrane; "extracellular matrix"; "extracellular region"	PF01471 PF00413	Putative peptidoglycan binding domain; "Matrixin"	PTHR10201	MATRIX METALLOPROTEINASE	NA	NA
	Glyma.19G014600	528	K7MVY3 Uncharacterized protein n=1 Tax=Glycine max RepID=K7MVY3_SOYBN	0	100	O49858 Cytochrome P450 82A3 n=1 Tax=Glycine max RepID=C82A3_SOYBN	0	100	AT4G31940.1|Symbols:CYP82C4|cytochrome P450, family 82, subfamily C, polypeptide 4|chr4:15452040-15453966 FORWARD LENGTH=524	4e-167	95.42	GO:0010043 GO:0055114 GO:0071281	cellular response to iron ion; "oxidation-reduction process"; "response to zinc ion"	GO:0004497 GO:0005506 GO:0009055 GO:0016705 GO:0019825 GO:0020037	electron carrier activity; "heme binding"; "iron ion binding"; "monooxygenase activity"; "oxidoreductase activity, acting on paired donors, with incorporation or reduction of molecular oxygen"; "oxygen binding"	GO:0009507	chloroplast	PF00067	Cytochrome P450	PTHR24298	FAMILY NOT NAMED	KOG0156	Cytochrome_P450_CYP2_subfamily
	Glyma.19G014700	523	UPI0003DE89CD PREDICTED: cytochrome P450 82A4-like n=1 Tax=Glycine max RepID=UPI0003DE89CD	0	60.28	O49859 Cytochrome P450 82A4 n=1 Tax=Glycine max RepID=C82A4_SOYBN	0	99.24	AT4G31940.1|Symbols:CYP82C4|cytochrome P450, family 82, subfamily C, polypeptide 4|chr4:15452040-15453966 FORWARD LENGTH=524	6e-178	92.56	GO:0010043 GO:0055114 GO:0071281	cellular response to iron ion; "oxidation-reduction process"; "response to zinc ion"	GO:0004497 GO:0005506 GO:0009055 GO:0016705 GO:0019825 GO:0020037	electron carrier activity; "heme binding"; "iron ion binding"; "monooxygenase activity"; "oxidoreductase activity, acting on paired donors, with incorporation or reduction of molecular oxygen"; "oxygen binding"	GO:0009507	chloroplast	PF00067	Cytochrome P450	PTHR24298	FAMILY NOT NAMED	KOG0156	Cytochrome_P450_CYP2_subfamily
qPro_20/qOil_20	Glyma.20G095900	78	C6TLX0 Uncharacterized protein n=1 Tax=Glycine max RepID=C6TLX0_SOYBN	5e-46	100	NA	NA	NA	AT5G49525.1|Symbols:|unknown protein; Has 23 Blast hits to 23 proteins in 7 species: Archae - 0; Bacteria - 0; Metazoa - 0; Fungi - 0; Plants - 23; Viruses - 0; Other Eukaryotes - 0 (source: NCBI BLink).|chr5:20097132-20097374 REVERSE LENGTH=80	1e-08	72.5	GO:0008150	biological process	GO:0003674	molecular function	GO:0005739	mitochondrion	NA	NA	NA	NA	NA	NA
	Glyma.20G096000	111	C6SZP3 Uncharacterized protein n=1 Tax=Glycine max RepID=C6SZP3_SOYBN	4e-72	100	Q9M9L5 F10A16.10 protein n=1 Tax=Arabidopsis thaliana RepID=Q9M9L5_ARATH	1e-33	46.34	AT5G26800.1|Symbols:|FUNCTIONS IN: molecular_function unknown; INVOLVED IN: biological_process unknown; LOCATED IN: mitochondrion; CONTAINS InterPro DOMAIN/s: IGR protein motif (InterPro:IPR019083); BEST Arabidopsis thaliana protein match is: unknown protein (TAIR:AT3G05810.1); Has 1807 Blast hits to 1807 proteins in 277 species: Archae - 0; Bacteria - 0; Metazoa - 736; Fungi - 347; Plants - 385;…	2e-46	98.21	GO:0008150	biological process	GO:0003674	molecular function	GO:0009507	chloroplast	PF09597	IGR protein motif	NA	NA	NA	NA
	Glyma.20G096100	202	I1NEY4 Uncharacterized protein n=1 Tax=Glycine max RepID=I1NEY4_SOYBN	4e-140	100	G7JNY4 Transcription factor bHLH148 n=1 Tax=Medicago truncatula RepID=G7JNY4_MEDTR	3e-37	95.02	AT1G09250.1|Symbols:|basic helix-loop-helix (bHLH) DNA-binding superfamily protein|chr1:2989509-2990132 FORWARD LENGTH=207	4e-40	96.14	NA	NA	GO:0003700	sequence-specific DNA binding transcription factor activity	GO:0005634	nucleus	NA	NA	NA	NA	NA	NA
	Glyma.20G096200	262	K7N2K2 Uncharacterized protein n=1 Tax=Glycine max RepID=K7N2K2_SOYBN	0	73.58	S8CEN0 High mobility group family (Fragment) n=1 Tax=Genlisea aurea RepID=S8CEN0_9LAMI	2e-08	78.42	AT3G13350.1|Symbols:|HMG (high mobility group) box protein with ARID/BRIGHT DNA-binding domain|chr3:4335721-4337804 REVERSE LENGTH=319	8e-10	68.03	GO:0006333	chromatin assembly or disassembly	GO:0003677 GO:0003700	DNA binding; "sequence-specific DNA binding transcription factor activity"	GO:0005622 GO:0005634	intracellular; "nucleus"	PF01388	ARID/BRIGHT DNA binding domain	NA	NA	NA	NA
	Glyma.20G096400	417	I1NEY5 Uncharacterized protein n=1 Tax=Glycine max RepID=I1NEY5_SOYBN	0	100	UPI000193CE90 ferroportin protein family n=1 Tax=Populus trichocarpa RepID=UPI000193CE90	2e-72	28.77	AT5G26820.1|Symbols:ATIREG3, MAR1, RTS3, IREG3|iron-regulated protein 3|chr5:9433858-9437005 FORWARD LENGTH=598	3e-69	30.27	GO:0006879 GO:0034755	cellular iron ion homeostasis; "iron ion transmembrane transport"	GO:0005215 GO:0005381	iron ion transmembrane transporter activity; "transporter activity"	GO:0005886 GO:0009941 GO:0016020 GO:0016021	chloroplast envelope; "integral to membrane"; "membrane"; "plasma membrane"	PF06963	Ferroportin1 (FPN1)	PTHR11660	FAMILY NOT NAMED	NA	NA
	Glyma.20G096700	632	UPI0003DE921F PREDICTED: acyl-CoA-binding domain-containing protein 4-like isoform X1 n=1 Tax=Glycine max RepID=UPI0003DE921F	0	100	B6SVL3 Kelch motif family protein n=1 Tax=Zea mays RepID=B6SVL3_MAIZE	0	99.84	AT1G74150.1|Symbols:|Galactose oxidase/kelch repeat superfamily protein|chr1:27880528-27883626 FORWARD LENGTH=569	3e-59	53.78	GO:0006869 GO:0008150	biological process; "lipid transport"	NA	NA	GO:0005634	nucleus	PF07646 PF01344	Kelch motif; "Kelch motif"	PTHR23244	KELCH REPEAT DOMAIN	KOG4693	Uncharacterized_conserved_protein,_contains_kelch_repeat
	Glyma.20G096800	188	K7KWY1 Uncharacterized protein n=1 Tax=Glycine max RepID=K7KWY1_SOYBN	4e-19	74.55	NA	NA	NA	NA	NA	NA	NA	NA	NA	NA	NA	NA	NA	NA	NA	NA	NA	NA
	Glyma.20G096900	456	UPI000233DABE PREDICTED: RNA polymerase II-associated protein 3-like isoform X3 n=1 Tax=Glycine max RepID=UPI000233DABE	0	100	F4I546 Carboxylate clamp-tetratricopeptide repeat n=1 Tax=Arabidopsis thaliana RepID=F4I546_ARATH	3e-144	91.9	AT1G56440.1|Symbols:TPR5|Tetratricopeptide repeat (TPR)-like superfamily protein|chr1:21138765-21141482 REVERSE LENGTH=476	1e-149	95.38	GO:0008150	biological process	NA	NA	GO:0005737	cytoplasm	PF00515	Tetratricopeptide repeat	PTHR22904	TPR REPEAT CONTAINING PROTEIN	NA	NA
	Glyma.20G097000	662	I1NEZ0 Uncharacterized protein n=1 Tax=Glycine max RepID=I1NEZ0_SOYBN	0	65.23	M8A2V5 Protein EFR3-like protein A n=1 Tax=Triticum urartu RepID=M8A2V5_TRIUA	7e-160	69.54	AT5G26850.4|Symbols:|Uncharacterized protein|chr5:9445950-9450584 FORWARD LENGTH=983	0	66.02	GO:0008150	biological process	NA	NA	NA	NA	NA	NA	PTHR12444	UNCHARACTERIZED	KOG1877	Putative_transmembrane_protein_cmp44E
	Glyma.20G097100	81	I1KDR6 Uncharacterized protein n=1 Tax=Glycine max RepID=I1KDR6_SOYBN	2e-48	10.58	NA	NA	NA	AT5G26850.4|Symbols:|Uncharacterized protein|chr5:9445950-9450584 FORWARD LENGTH=983	4e-13	8.04	GO:0008150	biological process	NA	NA	NA	NA	NA	NA	NA	NA	NA	NA
	Glyma.20G097200	765	K7N2K8 Uncharacterized protein n=2 Tax=Glycine max RepID=K7N2K8_SOYBN	0	100	G7J1P0 Pentatricopeptide repeat-containing protein n=1 Tax=Medicago truncatula RepID=G7J1P0_MEDTR	0	93.09	AT4G20740.1|Symbols:|Pentatricopeptide repeat (PPR-like) superfamily protein|chr4:11126151-11128334 FORWARD LENGTH=727	0	97.94	GO:0008150	biological process	NA	NA	GO:0005739	mitochondrion	PF01535	PPR repeat	PTHR24015	FAMILY NOT NAMED	NA	NA
	Glyma.20G097400	265	UPI0003DEC60B PREDICTED: uncharacterized protein LOC102659728 n=1 Tax=Glycine max RepID=UPI0003DEC60B	0	100	B8AMH6 ATP-dependent Clp protease proteolytic subunit n=1 Tax=Oryza sativa subsp. indica RepID=B8AMH6_ORYSI	1e-28	29.74	AT5G26850.4|Symbols:|Uncharacterized protein|chr5:9445950-9450584 FORWARD LENGTH=983	2e-35	14.75	GO:0008150	biological process	NA	NA	NA	NA	NA	NA	PTHR12444	UNCHARACTERIZED	NA	NA
	Glyma.20G097500	308	K7N2L1 Uncharacterized protein n=1 Tax=Glycine max RepID=K7N2L1_SOYBN	0	100	G7I9I1 Homeobox transcription factor KN2 n=1 Tax=Medicago truncatula RepID=G7I9I1_MEDTR	7e-133	93.28	AT1G23380.1|Symbols:KNAT6, KNAT6L, KNAT6S|KNOTTED1-like homeobox gene 6|chr1:8297499-8302492 REVERSE LENGTH=327	8e-86	73.39	GO:0006355 GO:0009062 GO:0009855 GO:0010014 GO:0010073 GO:0048513	determination of bilateral symmetry; "fatty acid catabolic process"; "meristem initiation"; "meristem maintenance"; "organ development"; "regulation of transcription, DNA-dependent"	GO:0003677 GO:0003700 GO:0043565	DNA binding; "sequence-specific DNA binding"; "sequence-specific DNA binding transcription factor activity"	GO:0005634	nucleus	PF00046 PF03789 PF03790 PF03791	Homeobox domain; "ELK domain "; "KNOX1 domain "; "KNOX2 domain "	PTHR11850	HOMEOBOX PROTEIN TRANSCRIPTION FACTORS	KOG0773	Transcription_factor_MEIS1_and_related_HOX_domain_proteins

## Sheet: S 4
Supplementary Table S4: GO enrichment.
GO term	Ontology	Description	Number in input list	Number in BG/Ref	p-value	FDR
GO:0006633	P	fatty acid biosynthetic process	9	108	5.7e-10	4.9e-08
GO:0019752	P	carboxylic acid metabolic process	16	580	7.2e-10	4.9e-08
GO:0043436	P	oxoacid metabolic process	16	580	7.2e-10	4.9e-08
GO:0042180	P	cellular ketone metabolic process	16	584	8e-10	4.9e-08
GO:0006082	P	organic acid metabolic process	16	581	7.4e-10	4.9e-08
GO:0006631	P	fatty acid metabolic process	9	130	2.6e-09	1.4e-07
GO:0032787	P	monocarboxylic acid metabolic process	9	176	3.2e-08	1.4e-06
GO:0016053	P	organic acid biosynthetic process	10	274	1.1e-07	3.9e-06
GO:0046394	P	carboxylic acid biosynthetic process	10	274	1.1e-07	3.9e-06
GO:0044283	P	small molecule biosynthetic process	10	377	1.9e-06	5.4e-05
GO:0008610	P	lipid biosynthetic process	11	470	1.9e-06	5.4e-05
GO:0044281	P	small molecule metabolic process	17	1199	2.5e-06	6.5e-05
GO:0044255	P	cellular lipid metabolic process	10	418	4.6e-06	0.00011
GO:0006629	P	lipid metabolic process	13	1024	0.00013	0.0028
GO:0006520	P	cellular amino acid metabolic process	7	375	0.00057	0.012
GO:0044106	P	cellular amine metabolic process	7	394	0.00076	0.015
GO:0006519	P	cellular amino acid and derivative metabolic process	7	412	0.00099	0.018
GO:0034641	P	cellular nitrogen compound metabolic process	8	576	0.0015	0.025
GO:0009308	P	amine metabolic process	7	444	0.0015	0.025
GO:0004312	F	fatty-acid synthase activity	9	25	4.7e-15	4.4e-13
GO:0004315	F	3-oxoacyl-[acyl-carrier-protein] synthase activity	9	25	4.7e-15	4.4e-13
GO:0008415	F	acyltransferase activity	9	154	1.1e-08	6.7e-07
GO:0016747	F	transferase activity, transferring acyl groups other than amino-acyl groups	10	360	1.3e-06	6e-05
GO:0016746	F	transferase activity, transferring acyl groups	10	468	1.2e-05	0.00045
GO:0005576	C	extracellular region	5	145	0.00025	0.01

## Sheet: S 5
Supplementary Table S5: A: Identification of allelic variation associated with protein/oil content, geographic origin, maturity and group. B. Analysis of variance for Protein and oil haplotypes.
A.
Haplotype	Seq id	PI #	Protein content	Oil content	Geographic Origin	MG	Group
Pro_H1	HN086	PI 567731	44.33	19.69	China	III	Elite
	HN084	PI 567690	43.29	18.79	China	III	Elite
	HN072	PI 549031	41.72	23.59	China	III	Landrace
	HN085	PI 567719	40.47	21.71	China	IV	Elite
	HN107	PI 417015	39.17		Japan	III	Elite
	HN093	PI 603154			North Korea	V	Elite
	HN094	PI 603170	46.5		North Korea	IV	Elite
	HN033	PI 087617	42.07	18.99	North Korea	III	Elite
	HN050	PI 416937	37.14	22.99	Japan	VI	Elite
	HN027	S10-11227	40.8	21.28	U.S.	N/A	Elite
	HN014	PI 548667 (Essex)	39.41	21.14	U.S.	V	Elite
	HN028	Holladay (S-100)	42.32	20.77	U.S.	V	Elite
	HN049	PI 408105A	38.79	15.78	South Korea	IV	Elite
	HN089	PI 594012	40.11	17.46	South Korea	IV, V	Elite
	HN105	PI 438471 (Fiskeby III)	46.13		Sweden	0	Elite
	HN074	PI 561271	42.06	18.69	China	V	Elite
	HN029	IA3023	39.05	22.26	U.S.	III	Elite
	HN087	PI 591539	42.08	20.45	U.S.	III	Elite
	HN061	PI 471938	40.97	22.02	Nepal	V	Elite
	HN065	PI 542044	43.94	20.37	U.S.	III	Elite
	HN103	V71-370	41.6		U.S.	VI	Elite
	HN102	S07-5049	42.3		U.S.	IV	Elite
	HN088	PI 593258 (Macon)	40.7	22.37	N/A	III	Elite
	HN073	PI 552538 (Dunbar)	41.79	23.64	U.S.	III	Elite
	HN096	PI 603176A	44.46		North Korea	IV	Elite
	HN066	PI 547862	41.19	21.19	U.S.	III	Elite
	HN100	PI 647086	42.64		U.S.	VIII	Elite
	W82	PI 518671			#N/A	#N/A	#N/A
	HN001	PI 518664 (Hutcheson)	36.56	21.88	U.S.	V	Elite
	HN104	FC 31721	43.57		N/A	VI	Landrace
	HN031	PI 079691-4	38.55	12.56	China	III	Landrace
	HN064	PI 518751	41.2	22.88	Former Serbia	II	Elite
	HN044	PI 398614	44.26	14.32	South Korea	V	Elite
	HN013	S05-11482	39.43	21.11	U.S.	IV,V	Elite
	HN032	PI 086006	41.26	20.51	Japan	III	Landrace
	HN062	PI 475783B	41.36	21.09	China	II	Elite
	HN071	PI 548657 (Jackson)	43.06	19.01	U.S.	VII	Elite
	HN009	PI 495017C	39.6	20.29	China	IV	Landrace
	HN070	PI 548511	40.88	24.21	U.S.	II	Elite
	HN056	PI 437863A	40.51	18.06	China	II	Elite
	HN060	PI 467312	39.81	14.69	China	II	Landrace
	HN037	PI 200508	39.03	18.54	Japan	I	Elite
	HN034	PI 087631-1	37.9	11.88	Japan	III	Landrace
Pro_H2	HN058	PI 458515	39.71	19.04	China	IV	Landrace
	HN011	PI 507354	41.46	19.3	Japan	I	Landrace
	HN022	PI 404198B	41.52	16.17	China	IV	Landrace
	HN012	PI 567305	30.39	16.05	China	IV	Landrace
	HN016	PI 567387	39.2	15.6	China	IV	Landrace
	HN106	PI 417091	42.21		Japan	II	Landrace
	HN080	PI 567383	37.49	17.25	China	V	Landrace
	HN006	PI 407788A	39.68	17.1	South Korea	IV	Elite
	HN098	PI 605869A	47.7		Vietnam	V	Elite
	HN038	PI 248515			Japan	IV	Elite
	HN091	PI 594599	38.68	17.98	China	IV	Elite
Pro_H3	HN051	PI 424078	43.51	14.05	South Korea	III	Landrace
	HN063	PI 483463 (soja)	43.11	19.93	China	II	Soja
	HN040	PI 378702	49.18	10.44	Japan	IV	Soja
	HN046	PI 407184	42.14	5.76	South Korea	IV	Soja
Pro_H4	HN054	PI 437169B	41.25	21.8	Russian Federation	II	Elite
	HN067	PI 548317	41.02	20.76	China	III	Landrace
	HN059	PI 464920B	46.24	22.76	China	III	Elite
	HN010	PI 468915	40.17	18.42	China	II	Landrace
	HN101	PI 658519 (LD00-2817)	38.63		N/A	VII	Elite
	HN007	PI 424298	43.37	20.06	South Korea	IV	Landrace
	HN099	PI 639740 (LD00-3309)	39.74		U.S.	IV	Elite
	HN077	PI 567343	40.77	19.68	China	V	Landrace
	HN030	Maverick	41.71	21.32	U.S.	III	Elite
	HN020	PI 088788	40.57	18.32	China	III	Landrace
	HN090	PI 594512A	42.24	14.24	China	VII	Elite
	HN075	PI 567230	41.52	16.03	China	V	Landrace
	HN017	PI 437725	38.89	18.76	China	IV	Landrace
	HN069	PI 548415	40.37	18.51	China	IV	Landrace
	HN081	PI 567519			China	III	Elite
	HN018	PI 437690	39.27	17.12	China	III	Landrace
	HN026	PI 612611	42.92	20.26	North Korea	III	Landrace
	HN079	PI 567357	47.13	20.52	China	III	Landrace
	HN025	PI 567516C	38.16	15.5	China	IV	Landrace
	HN015	PI 437654	39.19	17.65	China	III	Landrace
	HN078	PI 567354	40.63	20.37	China	IV	Landrace
	HN024	PI 548316	40.91	18.85	China	III	Landrace
	HN082	PI 567611			China	IV	Elite
	HN076	PI 567336B	37.33	14.23	China	IV	Landrace
Pro_H5	HN068	PI 548349	39.17	19.38	North Korea	III	Landrace
	HN021	PI 209332	39.21	17.52	Japan	IV	Landrace
	HN047	PI 407729	48.23	16.79	China	IV	Landrace
	HN008	PI 437655	38.81	17.37	China	III	Landrace
	HN023	PI 424608A	44.54	18.26	South Korea	IV	Landrace
	HN097	PI 603497	47.16		China	III	Landrace
	HN048	PI 407965	47.82	20.02	South Korea	V	Elite
	HN055	PI 437679	40.76	19.88	China	IV	Landrace
	HN005	PI 404166	40.5	18.76	China	III	Landrace
	HN003	PI 089772	42.6	15.33	China	IV	Landrace
	HN004	PI 090763	39.65	17.12	China	IV	Landrace
	HN019	PI 548402			China	IV	Landrace
	HN002	PI 548402 (Peking)	41.05	17.99	China	IV	Landrace
Pro_H6	HN095	PI 603175	42.41		North Korea	IV	Elite
	HN043	PI 398610	45.23	17	South Korea	V	Elite
	HN035	PI 196175	48.75	16.09	South Korea	V	Elite
	HN041	PI 398593	47.86	12.43	South Korea	V	Elite
	HN042	PI 398595	44.12	10.65	South Korea	V	Elite
	HN083	PI 567651	40.01	19.93	China	IV	Elite
	HN052	PI 424079	37.43	10.56	South Korea	IV	Soja
	HN045	PI 407162 (soja)	45.85	9.84	South Korea	IV	Soja
	HN053	PI 424088	45.02	12.16	South Korea	IV	Soja
	HN057	PI 438258	44.15	21.04	China	II	Elite
	HN039	PI 366121	39.8	10.88	Japan	IV	Soja
	HN092	PI 597387 (Pana)	41.28	22.4	U.S.	III	Elite
B:
Protein content
Table of ANOVA for seed protein content estiamted for each haplotype.
Source	df	Sum of Squares	Mean Square	F Value	Pr > F
Haplotype	5	129.757	25.9514	3.05	0.016
Rep	40	316.07	7.90176	0.93	0.591
Averaged protein content of six haplotypes used for least significant difference (LSD) tests at alpha of 0.05
Haplotype	Mean (%)
Pro_H3	44.5 a
Pro_H6	43.5 ab
Pro_H5	42.5 ab
Pro_H1	41.3 bc
Pro_H4	41.0 bc
Pro_H2	39.8 c
LSD .05	2.5
Oil content
Table of ANOVA for seed oil content estiamted for each haplotype.
Source	DF	Sum of Squares	Mean Square	F Value	Pr > F
Haplotype	5	353.601	70.7202	7.85	<.0001
Rep	37	377.699	10.2081	1.13	0.3434
Averaged oil content of six haplotypes used for least significant difference (LSD) tests at alpha of 0.05
Haplotype	Mean (%)
Pro_H1	19.825 a
Pro_H4	18.758 a
Pro_H5	18.038 a
Pro_H2	17.311 ab
Pro_H6	14.816 bc
Pro_H3	12.545 c
LSD .05	2.7

## Sheet: S 6
Supplementary Table S6: A. Identification of allelic variation associated with sucrose content and seed coat color. B. Analysis of variance for Sucrose haplotypes.
A:
Haplotype	Seq Id	PI #	Coat color	Hilum	Allele	Sucrose
Suc_H1	HN074	PI 561271	Green	Buff	i	7.16
	HN043	PI 398610	Yellow	Buff	ii	5.85
	HN044	PI 398614	Yellow	Buff	ii	4.57
	HN035	PI 196175	Yellow	Brown	ii	3.13
	HN103	V71-370	Yellow	-		7.01
	HN041	PI 398593	Yellow	Brown	ii	4.68
	HN042	PI 398595	Yellow	Black	i	5.32
	HN067	PI 548317	Green	Buff	i	6.79
	HN027	S10-11227	Yellow	Brown	ii	6.96
	HN093	PI 603154	Yellow	Buff	ii
	HN100	PI 647086	Yellow	Black	ii	5.41
	HN102	S07-5049	Yellow	Buff	ii	5.44
	HN029	IA3023	Yellow	Black	ii	6.87
	HN087	PI 591539	Yellow	Black	ii	6.29
	W82	PI 518671	Yellow	Black	ii	5.23
	HN088	PI 593258 (Macon)	Yellow	Black	ii	5.58
	HN009	PI 495017C	Green	Black	i	8.64
	HN034	PI 087631-1	light-Green	Black	i	4.77
	HN057	PI 438258	Yellow	Brown	ii	4.82
	HN054	PI 437169B	Yellow	Black	ii	5.24
	HN066	PI 547862	Yellow	Black	ii	5.16
	HN073	PI 552538 (Dunbar)	Yellow	Black	ii	4.35
	HN081	PI 567519	Yellow	Black	ii
	HN065	PI 542044	Yellow	Black	ii	4.73
	HN071	PI 548657 (Jackson)	Yellow	Buff	ii	5.21
	HN061	PI 471938	Yellow	Yellow	I	5.38
	HN070	PI 548511	Yellow	Black	ii	6.24
	HN028	Holladay (S-100)	Yellow	Black	ii	6.43
	HN006	PI 407788A	Yellow	Buff	ii	6.79
	HN079	PI 567357	Yellow	Buff	ii	5.72
	HN062	PI 475783B	Yellow	Yellow	I	5.4
	HN001	PI 518664 (Hutcheson)	Yellow	Buff	ii	8.34
	HN014	PI 548667 (Essex)	Yellow	Imperfect Black	ii	7.77
	HN013	S05-11482	-	Black	ii	6.91
Suc_H2	HN056	PI 437863A	Yellow	Buff	ii	6.41
	HN048	PI 407965	Yellow	Buff	ii	3.39
	HN037	PI 200508	Yellow	Buff	ii	4.84
	HN107	PI 417015	Yellow	Buff	ii	10.6
	HN105	PI 438471 (Fiskeby III)	Yellow	Brown	ii	4.54
	HN050	PI 416937	Yellow	Yellow	I	6.77
	HN064	PI 518751	Yellow	Black	ii	6.58
	HN085	PI 567719	Yellow	Buff	ii	6.07
	HN086	PI 567731	Yellow	Buff	ii	5.19
	HN049	PI 408105A	Reddish-brown	Reddish-brown	ii	4.52
	HN099	PI 639740 (LD00-3309)	Yellow	Black	ii	6.48
	HN030	Maverick	Yellow	Buff	ii	6.31
	HN059	PI 464920B	Yellow	light Buff	ii
	HN033	PI 087617	Yellow	tan	ii	3.04
	HN080	PI 567383	Yellow	Buff	ii	7.04
	HN083	PI 567651	Yellow	Buff	ii	6.03
	HN098	PI 605869A	Green	Black	i	3.69
	HN082	PI 567611	Yellow	Buff	ii
	HN084	PI 567690	Yellow	Buff	ii	6.08
Suc_H3	HN008	PI 437655	Black	Black	i	4.72
	HN026	PI 612611	Brown	Reddish-brown	i	4.22
	HN016	PI 567387	Greenish Brown	Brown	i	3.94
	HN020	PI 088788	Black	Black	i	4.31
	HN106	PI 417091	Black	Black	i	5.36
	HN010	PI 468915	Black	Black	i	5.12
	HN004	PI 090763	Black	Black	i	4.57
	HN019	PI 548402	Black	Black	i
	HN002	PI 548402 (Peking)	Black	Black	i	4.66
	HN005	PI 404166	Black	Black	i	4.96
	HN017	PI 437725	Black	Black	i	5.71
	HN003	PI 089772	Black	Black	i	4.13
	HN055	PI 437679	Black	Black	i	5.59
	HN015	PI 437654	Black	Black	i	5.35
	HN018	PI 437690	Black	Black	i	4.69
	HN022	PI 404198B	Black	Black	i	5.04
	HN047	PI 407729	Black	Black	i	5.56
	HN101	PI 658519 (LD00-2817)	Reddish-brown	Brown	i	5.49
	HN011	PI 507354	Yellow	Yellow	I	6.07
	HN012	PI 567305	Black	Black	i	4.18
	HN075	PI 567230	Black	Black	i	2.96
	HN076	PI 567336B	Black	Black	i	4.55
	HN025	PI 567516C	Greenish Brown	grenish-brown	i	4.72
	HN024	PI 548316	Black	Black	i	4.15
	HN077	PI 567343	Brown	Brown	i	5.65
	HN060	PI 467312	Greenish Brown	grenish-brown	i	4.44
	HN072	PI 549031	Black	Black	i	4.48
	HN069	PI 548415	Black	Black	i	4.9
	HN068	PI 548349	Brown	Brown	i	3.77
	HN104	FC 31721	Brown	Brown	i	4.48
	HN051	PI 424078	Black	Black	i	2.59
Suc_H4	HN058	PI 458515	Black	Black	i	6.64
	HN038	PI 248515	Yellow	Yellow	I
	HN091	PI 594599	Black	Black	i	6.72
	HN096	PI 603176A	Black	Black	i	6.28
	HN023	PI 424608A	Black	Black	i	4.95
	HN090	PI 594512A	Redish Brown	Reddish-brown	i	5.74
	HN097	PI 603497	Black	Black	i	4.59
	HN045	PI 407162	Black	Black	i	1.43
	HN052	PI 424079	Black	Black	i	1.52
	HN040	PI 378702	Black	Black	i	1.02
	HN063	PI 483463	Black	Black	i	1.81
	HN078	PI 567354	Brown	Brown	i	5.89
	HN032	PI 086006	Reddish-brown	Reddish-brown	i	5.32
	HN031	PI 079691-4	Brown	Black	i	2.72
	HN053	PI 424088	Black	Black	i	2.04
	HN046	PI 407184	Black	Black	i	2.3
	HN092	PI 597387 (Pana)	Yellow	Buff	ii	6.45
	HN039	PI 366121	Black	Black	i	2.71
	HN007	PI 424298	Black	Black	i	3.63
	HN094	PI 603170	Reddish-brown	Reddish-brown	ii	4.74
	HN095	PI 603175	Reddish-brown	Reddish-brown	ii	6.63
	HN089	PI 594012	Black	Black	ii	9.2
	HN021	PI 209332	Black	Black	i	5.85
B: Sucrose content ANOVA
Table of ANOVA for sucrose content estiamted for each haplotype.
Source	DF	Type I SS	Mean Square	F Value	Pr > F
Haplotype	3	39.8992	13.2997	4.9	0.004
Rep	33	44.0194	1.33392	0.49	0.986
		Averaged sucrose content of four haplotypes used for least significant difference (LSD) tests at alpha of 0.05
		Haplotype	Mean (%)
		Suc_H1	5.8 a
		Suc_H2	5.7 a
		Suc_H3	4.6 b
		Suc_H4	4.4 b
		LSD .05	0.95

## Sheet: S 7
Supplementary Table S7: Identification on non-synonymous SNPs underlying qPro_20 QTL
						GlymA.20G096100						Glyma.20G096400		Glyma.20G096600	Glyma.20G096700		Glyma.20G096800					Glyma.20G097400	GlymA.20G097500
						V189G	R145H	S41V	S41V	Q35R	P6Q	V197G	A362V	N26D	M393I	H567R	C172F	I109I	K85K	P19L	S12F	P41T	E97V	L161Q
	Protein	Oil	Protein/Oil	Origin	Group	33906854	33906986	33907298	33907299	33907316	33907403	33933828	33935606	33945930	33958248	33958984	33997097	33997285	33997357	33997615	33997636	34033866	34048514	34048831
HN085	40.47	21.71	40.9/19.2	China	E	A	C	G	A	T	G	T	C	T	G	A	C	G	T	G	G	A	A	A
HN072	41.72	23.59		China	L	A	C	G	A	T	G	T	C	T	G	A	C	G	T	G	G	A	A	A
HN086	44.33	19.69		China	E	A	C	G	A	T	G	T	C	T	G	A	C	G	T	G	G	A	A	A
HN084	43.29	18.79		China	E	A	C	G	A	T	G	T	C	T	G	A	C	G	T	G	G	A	A	A
HN038	.	.		Japan	E	A	C	G	A	T	G	T	C	T	G	A	C	G	T	G	G	C	A	T
HN098	47.7	.		Vietnam	E	A	C	G	A	T	G	T	C	T	G	A	C	G	T	G	G	C	A	T
HN011	41.46	19.3		Japan	L	A	C	G	A	T	G	T	C	T	G	A	C	G	T	G	G	C	A	T
HN058	39.71	19.04		China	L	A	C	G	A	T	G	T	C	T	G	A	C	G	T	G	G	C	A	T
HN034	37.9	11.88		Japan	L	A	C	G	A	T	G	T	C	T	G	A	C	G	T	G	G	C	A	T
HN037	39.03	18.54		Japan	E	A	C	G	A	T	G	T	C	T	G	A	C	G	T	G	G	C	A	T
HN060	39.81	14.69		China	L	A	C	G	A	T	G	T	C	T	G	A	C	G	T	G	G	C	A	T
HN056	40.51	18.06		China	E	A	C	G	A	T	G	T	C	T	G	A	C	G	T	G	G	C	A	T
HN070	40.88	24.21		U.S.	E	A	C	G	A	T	G	T	C	T	G	A	C	G	T	G	G	C	A	T
HN009	39.6	20.29		China	L	A	C	G	A	T	G	T	C	T	G	A	C	G	T	G	G	C	A	T
HN071	43.06	19.01		U.S.	E	A	C	G	A	T	G	T	C	T	G	A	C	G	T	G	G	C	A	T
HN062	41.36	21.09		China	E	A	C	G	A	T	G	T	C	T	G	A	C	G	T	G	G	C	A	T
HN032	41.26	20.51		Japan	L	A	C	G	A	T	G	T	C	T	G	A	C	G	T	G	G	C	A	T
HN013	39.43	21.11		U.S.	E	A	C	G	A	T	G	T	C	T	G	A	C	G	T	G	G	C	A	T
HN044	44.26	14.32		South Korea	E	A	C	G	A	T	G	T	C	T	G	A	C	G	T	G	G	C	A	T
HN064	41.2	22.88		Serbia	E	A	C	G	A	T	G	T	C	T	G	A	C	G	T	G	G	C	A	T
HN031	38.55	12.56		China	L	A	C	G	A	T	G	T	C	T	G	A	C	G	T	G	G	C	A	T
HN104	43.57	.		.	L	A	C	G	A	T	G	T	C	T	G	A	C	G	T	G	G	C	A	T
HN001	36.56	21.88		U.S.	E	A	C	G	A	T	G	T	C	T	G	A	C	G	T	G	G	C	A	T
W82	39.4	18.1		U.S.	E	A	C	G	A	T	G	T	C	T	G	A	C	G	T	G	G	C	A	T
HN100	42.64	.		U.S.	E	A	C	G	A	T	G	T	C	T	G	A	C	G	T	G	G	C	A	T
HN066	41.19	21.19		U.S.	E	A	C	G	A	T	G	T	C	T	G	A	C	G	T	G	G	C	A	T
HN096	44.46	.		North Korea	E	A	C	G	A	T	G	T	C	T	G	A	C	G	T	G	G	C	A	T
HN073	41.79	23.64		U.S.	E	A	C	G	A	T	G	T	C	T	G	A	C	G	T	G	G	C	A	T
HN088	40.7	22.37			E	A	C	G	A	T	G	T	C	T	G	A	C	G	T	G	G	C	A	T
HN102	42.3	.		U.S.	E	A	C	G	A	T	G	T	C	T	G	A	C	G	T	G	G	C	A	T
HN103	41.6	.		U.S.	E	A	C	G	A	T	G	T	C	T	G	A	C	G	T	G	G	C	A	T
HN065	43.94	20.37		U.S.	E	A	C	G	A	T	G	T	C	T	G	A	C	G	T	G	G	C	A	T
HN061	40.97	22.02		Nepal	E	A	C	G	A	T	G	T	C	T	G	A	C	G	T	G	G	C	A	T
HN087	42.08	20.45		U.S.	E	A	C	G	A	T	G	T	C	T	G	A	C	G	T	G	G	C	A	T
HN029	39.05	22.26		U.S.	E	A	C	G	A	T	G	T	C	T	G	A	C	G	T	G	G	C	A	T
HN074	42.06	18.69		China	E	A	C	G	A	T	G	T	C	T	G	A	C	G	T	G	G	C	A	T
HN105	46.13	18.2		Sweden	E	A	C	G	A	T	G	T	C	T	G	A	C	G	T	G	G	C	A	T
HN089	40.11	17.46		South Korea	E	A	C	G	A	T	G	T	C	T	G	A	C	G	T	G	G	C	A	T
HN049	38.79	15.78		South Korea	E	A	C	G	A	T	G	T	C	T	G	A	C	G	T	G	G	C	A	T
HN028	42.32	20.77		U.S.	E	A	C	G	A	T	G	T	C	T	G	A	C	G	T	G	G	C	A	T
HN014	39.41	21.14		U.S.	E	A	C	G	A	T	G	T	C	T	G	A	C	G	T	G	G	C	A	T
HN027	40.8	21.28		U.S.	E	A	C	G	A	T	G	T	C	T	G	A	C	G	T	G	G	C	A	T
HN050	37.14	22.99		Japan	E	A	C	G	A	T	G	T	C	T	G	A	C	G	T	G	G	C	A	T
HN033	42.07	18.99		North Korea	E	A	C	G	A	T	G	T	C	T	G	A	C	G	T	G	G	C	A	T
HN094	46.5	.		North Korea	E	A	C	G	A	T	G	T	C	T	G	A	C	G	T	G	G	C	A	T
HN107	39.17	.		Japan	E	A	C	G	A	T	G	T	C	T	G	A	C	G	T	G	G	C	A	T
HN093	.	.		North Korea	E	A	C	G	A	T	G	T	C	T	G	A	C	G	T	G	G	C	A	T
HN091	38.68	17.98		China	E	C	C	G	A	T	G	T	C	T	G	A	C	G	T	G	G	C	A	T
HN006	39.68	17.1		South Korea	E	C	C	G	A	T	G	T	C	T	G	A	C	G	T	G	G	C	A	T
HN080	37.49	17.25		China	L	C	C	G	A	T	G	T	C	T	G	A	C	G	T	G	G	C	A	T
HN106	42.21	.		Japan	L	C	C	G	A	T	G	T	C	T	G	A	C	G	T	G	G	C	A	T
HN016	39.2	15.6		China	L	C	C	G	A	T	G	T	C	T	G	A	C	G	T	G	G	C	A	T
HN022	41.52	16.17		China	L	C	C	G	A	T	G	T	C	T	G	A	C	G	T	G	G	C	A	T
HN012	30.39	16.05		China	L	C	C	G	A	T	G	T	C	T	G	A	C	G	T	G	G	C	A	T
HN040	49.18	10.44	42.8/14.2	Japan	S	C	C	A	A	T	G	G	C	C	G	G	C	G	T	G	A	A	A	A
HN051	43.51	14.05		South Korea	L	A	C	A	A	T	G	G	C	C	G	A	C	G	T	G	A	A	A	A
HN052	37.43	10.56		South Korea	S	A	C	A	C	T	G	G	C	C	G	G	C	G	T	G	A	A	A	T
HN053	45.02	12.16		South Korea	S	C	C	G	A	T	G	G	C	C	C	G	C	G	C	A	G	C	A	T
HN083	40.01	19.93		China	E	C	C	G	A	T	G	T	C	T	T	G	C	G	T	G	A	A	A	A
HN046	42.14	5.76		South Korea	S	C	C	G	A	T	G	G	C	C	G	A	C	G	T	G	A	A	A	A
HN063	41.11	19.93		China	S	A	T	A	C	T	G	T	C	T	T	G	C	G	T	G	A	A	A	T
HN057	44.15	21.04		China	E	A	C	A	C	C	G	K	C	T	S	R	A	R	T	G	G	M	A	W
HN095	42.41	.	45.6/14.2	North Korea	E	A	C	A	C	C	.	G	T	C	T	G	C	G	C	A	A	C	A	T
HN035	48.75	16.09		South Korea	E	A	C	A	C	C	.	G	T	C	T	G	C	G	C	A	A	M	T	A
HN041	47.86	12.43		South Korea	E	A	C	A	C	C	G	G	T	C	T	G	C	G	C	A	A	M	T	A
HN043	45.23	17		South Korea	E	A	C	A	C	C	G	G	T	C	T	G	C	G	C	A	A	C	T	A
HN042	44.12	12.58		South Korea	E	A	C	A	C	C	G	G	T	C	T	G	C	G	C	A	A	C	T	A
HN039	39.8	10.88	40.8/18.0	Japan	S	C	C	G	A	T	G	G	C	C	C	G	A	R	Y	R	G	A	A	A
HN092	41.28	22.4		U.S.	E	C	C	G	A	T	G	G	C	C	C	G	A	R	Y	R	G	A	A	A
HN068	39.17	19.38		North Korea	L	C	C	A	C	T	G	G	C	C	C	G	A	A	T	G	G	A	A	T
HN055	40.76	19.88		China	L	C	C	G	A	T	G	G	C	C	C	G	A	A	T	G	G	A	A	A
HN030	41.71	21.32		U.S.	E	C	C	A	A	T	G	G	C	C	C	G	A	A	T	G	G	A	A	A
HN090	42.24	14.24		China	E	C	C	A	A	T	G	G	C	C	C	G	A	A	T	G	G	A	A	A
HN097	47.16	.	44.3/17.9	China	L	A	T	A	C	T	G	G	C	C	C	G	A	A	T	G	G	A	A	A
HN023	44.54	18.26		South Korea	L	A	T	A	C	T	G	G	C	C	C	G	A	A	T	G	G	A	A	A
HN047	48.23	16.79		China	L	A	T	A	C	T	G	G	C	C	C	G	A	A	T	G	G	A	A	A
HN008	38.81	17.37		China	L	A	T	A	C	T	G	G	C	C	C	G	A	A	T	G	G	A	A	A
HN021	39.21	17.52		Japan	L	A	T	A	C	T	T	G	C	C	C	G	A	A	T	G	G	A	A	A
HN048	47.82	20.02		South Korea	E	A	T	A	C	T	G	G	C	C	C	G	A	A	T	G	G	A	A	A
HN045	45.85	9.84		South Korea	S	A	C	A	C	T	G	G	C	C	T	G	A	A	T	G	G	A	A	T
HN067	41.02	20.76		China	L	A	C	A	A	T	G	G	C	C	C	G	A	A	T	G	G	A	A	A
HN059	46.24	22.76		China	E	A	C	A	A	T	G	G	C	C	C	G	A	A	T	G	G	A	A	A
HN054	41.25	21.8	40.6/18.2	Russia	E	A	C	G	A	T	G	G	C	C	C	G	A	A	T	G	G	A	A	A
HN024	40.91	18.85		China	L	C	C	G	A	T	G	G	C	C	C	G	A	A	T	G	G	A	A	A
HN002	41.05	17.99		China	L	C	C	G	A	T	G	G	C	C	C	G	A	A	T	G	G	A	A	A
HN019	.	.		China	L	C	C	G	A	T	G	G	C	C	C	G	A	A	T	G	G	A	A	A
HN003	42.6	15.33		China	L	C	C	G	A	T	G	G	C	C	C	G	A	A	T	G	G	A	A	A
HN005	40.5	18.76		China	L	C	C	G	A	T	G	G	C	C	C	G	A	A	T	G	G	A	A	A
HN076	37.33	14.23		China	L	C	C	G	A	T	G	G	C	C	C	G	A	A	T	G	G	A	A	A
HN078	40.63	20.37		China	L	C	C	G	A	T	G	G	C	C	C	G	A	A	T	G	G	A	A	A
HN015	39.19	17.65		China	L	C	C	G	A	T	G	G	C	C	C	G	A	A	T	G	G	A	A	A
HN025	38.16	15.5		China	L	C	C	G	A	T	G	G	C	C	C	G	A	A	T	G	G	A	A	A
HN079	47.13	20.52		China	L	C	C	G	A	T	G	G	C	C	C	G	A	A	T	G	G	A	A	A
HN026	42.92	20.26		North Korea	L	C	C	G	A	T	G	G	C	C	C	G	A	A	T	G	G	A	A	A
HN018	39.27	17.12		China	L	C	C	G	A	T	G	G	C	C	C	G	A	A	T	G	G	A	A	A
HN081	.	.		China	E	C	C	G	A	T	G	G	C	C	C	G	A	A	T	G	G	A	A	A
HN017	38.89	18.76		China	L	C	C	G	A	T	G	G	C	C	C	G	A	A	T	G	G	A	A	A
HN075	41.52	16.03		China	L	C	C	G	A	T	G	G	C	C	C	G	A	A	T	G	G	A	A	A
HN020	40.57	18.32		China	L	C	C	G	A	T	G	G	C	C	C	G	A	A	T	G	G	A	A	A
HN077	40.77	19.68		China	L	C	C	G	A	T	G	G	C	C	C	G	A	A	T	G	G	A	A	A
HN099	39.74	.		U.S.	E	C	C	G	A	T	G	G	C	C	C	G	A	A	T	G	G	A	A	A
HN101	38.63	.		.	E	C	C	G	A	T	G	G	C	C	C	G	A	A	T	G	G	A	A	A
HN007	43.37	20.06		South Korea	L	C	C	G	A	T	G	G	C	C	C	G	A	A	T	G	G	A	A	A
HN010	40.17	18.42		China	L	C	C	G	A	T	G	G	C	C	C	G	A	A	T	G	G	A	A	A
HN069	40.37	18.51		China	L	C	C	G	A	T	G	G	C	C	C	G	A	A	T	G	G	M	A	A
HN082	.	.		China	E	C	C	G	A	T	G	G	C	C	C	G	A	A	T	G	G	A	A	A
HN004	39.65	17.12		China	L	C	C	G	A	T	G	G	C	C	C	G	A	A	T	G	G	A	A	A

## Sheet: S 8
Supplementary Table S8: Details of effects predicted for the amino acid changes observed naturally among soybean cultivars for the genes underlying seed protein QTL.
Gene_ID	SNP position	Amino acid Variant	PROVEAN score#	Prediction (Cut-off= -2.5)*
Glyma.20G096100	33906854	V189G	2.911	Neutral
	33906986	R145H	-3.617	Deleterious
	33907298	S41V	-0.997	Neutral
	33907299	S41V	-0.997	Neutral
	33907316	Q35R	-1.297	Neutral
	33907403	P6Q	-1.667	Neutral
Glyma.20G096400	33933828	V197G	3.047	Neutral
	33935606	A362V	0.028	Neutral
Glyma.20G096600	33945930	N26D	-0.027	Neutral
Glyma.20G096700	33958248	M393I	0.15	Neutral
	33958984	H567R	-0.517	Neutral
Glyma.20G096800	33997097	C172F	-11	Deleterious
	33997285	I109I	0	Neutral
	33997357	K85K	0	Neutral
	33997615	P19L	-10	Deleterious
	33997636	S12F	-6	Deleterious
Glyma.20G097400	34033866	P41T	1.617	Neutral
GlymA.20G097500	34048514	E97V	-5.798	Deleterious
	34048831	L161Q	-1.239	Neutral
# The score obtained using PROVEAN tool (http://provean.jcvi.org/index.php) which consider clustering of BLAST hits performed by CD-HIT (at >75% global sequence identity). The top 30 clusters form the BLAST results were considered to generate the prediction. *Variants with a score equal to or below -2.5 are considered "deleterious," and variants with a score above -2.5 are considered "neutral."
The deleterious effect of amino acid changes observed in three genes out of seven candidate gene evaluated using the PROVEAN tool (http://provean.jcvi.org/index.php).

## Sheet: S 9
Supplementary Table S9: Identification on non-synonymous SNPs underlying qSuc_08 QTL
		Glyma.08G098500	Glyma.08G099200				Glyma.08G099300							Glyma.08G100500			GlymA.08G100600		Glyma.08G100700	Glyma.08G100800	Glyma.08G100900	Glyma.08G101300			GlymA.08G101800	Glyma.08G102000			Glyma.08G102100	Glyma.08G102200							Glyma.08G102300		GlymA.08G102800			GlymA.08G103000
		G405D	Y8D	F102L	K1147R	F1182Y	T239A	R140C	S125P	D64G	S51P	H13R	I8V	A2T	R51W	A72G	L144I	K5E	M3V	Y36F	R70K	T92R	I205R	L242F	K608N	S149F	A292T	T549A	Q26E	D71N	H164R	I437S	D492N	S694G	R1106H	R1148C	G140S	K247N	I16V	I16T	V49M	I563T	Y522H	F514L	E383G	T270P	S186A	A124T	P71R
	Sucrose	7547914	7583750	7584204	7587823	7589093	7595092	7595722	7595767	7595949	7595989	7596178	7596194	7719126	7719273	7719337	7723214	7725294	7728044	7736738	7750646	7783669	7784950	7785180	7818169	7829324	7829752	7830523	7835493	7841987	7842625	7843795	7843959	7844565	7846688	7846813	7852887	7853210	7882269	7882270	7882368	7894577	7894770	7894792	7896198	7896627	7897138	7897929	7899155
HN048	3.39	C	T	T	A	T	T	G	A	T	A	T	T	A	T	G	T	C	C	T	A	C	T	C	A	C	G	A	G	G	A	T	G	A	G	C	G	G	A	C	A	G	G	T	T	G	C	C	C
HN099	6.48	C	T	T	A	T	T	G	A	T	A	T	T	A	T	G	T	C	C	T	A	C	T	C	A	C	G	A	G	G	A	T	G	A	G	C	G	G	A	C	A	G	G	T	T	G	C	C	C
HN030	6.31	C	T	T	A	T	T	G	A	T	A	T	T	A	T	G	T	C	C	T	A	C	T	C	A	C	G	A	G	G	A	T	G	A	G	C	G	G	A	C	A	G	G	T	T	G	C	C	C
HN059	0	C	T	T	A	T	T	G	A	T	A	T	T	G	C	C	A	T	T	T	G	C	T	C	A	C	G	A	G	G	G	T	G	A	G	C	G	C	G	C	A	G	G	T	C	G	C	T	G
HN033	3.04	C	T	T	A	T	T	G	A	T	A	T	T	G	C	C	A	T	T	T	A	C	T	C	A	C	G	A	G	G	G	T	G	A	G	C	G	C	G	C	A	G	G	T	C	G	C	T	G
HN098	3.69	C	T	T	A	T	T	G	A	T	A	T	T	G	C	G	A	C	T	T	G	C	T	C	A	C	G	A	G	G	G	T	G	A	G	C	G	C	G	C	A	G	G	T	C	G	C	T	G
HN083	6.03	C	T	T	A	T	T	G	A	T	A	T	T	G	C	G	A	C	C	T	A	C	T	C	A	C	G	A	G	G	G	T	G	A	G	C	G	C	G	C	A	G	G	T	C	G	C	Y	G
HN080	7.04	C	T	T	A	T	T	G	A	T	A	T	T	G	C	G	A	C	C	T	A	C	T	C	A	C	G	A	G	G	G	T	G	A	G	C	G	C	G	C	A	G	G	T	C	G	C	T	G
HN049	4.52	C	T	T	A	T	T	G	A	T	A	T	T	A	T	G	T	C	C	T	A	C	T	C	A	C	G	A	G	G	G	T	G	A	G	C	G	C	G	C	A	G	G	T	C	G	C	T	G
HN084	6.08	C	T	T	A	T	T	G	A	T	A	T	T	G	C	C	A	T	T	T	A	C	T	C	A	C	G	A	G	G	G	T	G	A	G	C	G	C	G	C	A	G	G	T	C	G	C	T	G
HN082	0	C	T	T	A	T	T	G	A	T	A	T	T	G	C	C	A	T	T	T	A	C	T	C	A	C	G	A	G	G	G	T	G	A	G	C	G	C	G	C	A	G	G	T	C	G	C	T	G
HN086	5.19	C	T	T	A	T	T	G	A	T	A	T	T	G	C	C	A	T	T	T	A	C	T	C	A	T	A	G	C	G	A	T	G	A	G	C	G	G	A	T	G	A	A	A	T	T	A	C	G
HN085	6.07	C	T	T	A	T	T	G	A	T	A	T	T	G	C	C	A	T	T	T	A	C	T	C	A	T	A	G	C	G	A	T	G	A	G	C	G	G	A	T	G	A	A	A	T	T	A	C	G
HN093	0	C	T	T	A	T	T	G	A	T	A	T	T	G	C	C	A	T	T	T	G	C	T	C	A	T	A	G	C	G	A	T	G	A	G	C	G	G	A	T	G	A	A	A	T	T	A	C	G
HN064	6.58	C	T	T	A	T	T	G	A	T	A	T	T	G	C	C	A	T	T	T	A	C	T	C	A	T	A	G	C	G	A	T	G	A	G	C	G	G	A	T	G	A	A	A	T	T	A	C	G
HN027	6.96	C	T	T	A	T	T	G	A	T	A	T	T	G	C	C	A	T	T	T	G	C	T	C	A	C	G	A	G	G	A	T	G	A	G	C	G	G	A	T	G	A	A	A	T	T	A	C	G
HN067	6.79	C	T	T	A	T	T	G	A	T	A	T	T	G	C	C	A	T	T	T	G	C	T	C	A	C	G	A	G	G	A	T	G	A	G	C	G	G	A	T	G	A	A	A	T	T	A	C	G
HN066	5.16	C	T	T	A	T	T	G	A	T	A	T	T	G	C	C	A	T	T	T	G	C	T	C	A	C	G	A	G	G	A	T	G	A	G	C	G	G	A	T	G	A	A	A	T	T	A	C	G
HN070	6.24	C	T	T	A	T	T	G	A	T	A	T	T	G	C	C	A	T	T	T	G	C	T	C	A	C	G	A	G	G	A	T	G	A	G	C	G	G	A	T	G	A	A	A	T	T	A	C	G
HN079	5.72	C	T	T	A	T	T	G	A	T	A	T	T	G	C	C	A	T	T	T	G	C	T	C	A	C	G	A	G	G	A	T	G	A	G	C	G	G	A	T	G	A	A	A	T	T	A	C	G
HN062	5.4	C	T	T	A	T	T	G	A	T	A	T	T	G	C	C	A	T	T	T	G	C	T	C	A	C	G	A	G	G	A	T	G	A	G	C	G	G	A	T	G	A	A	A	T	T	A	C	G
HN061	5.38	C	T	T	A	T	T	G	A	T	A	T	T	G	C	C	A	T	T	T	G	C	T	C	A	C	G	A	G	G	A	T	G	A	G	C	G	G	A	T	G	A	A	A	T	T	A	C	G
HN073	4.35	C	T	T	A	T	T	G	A	T	A	T	T	G	C	C	A	T	T	T	G	C	T	C	A	C	G	A	G	G	A	T	G	A	G	C	G	G	A	T	G	A	A	A	T	T	A	C	G
HN100	5.41	C	T	T	A	T	T	G	A	T	A	T	T	G	C	C	A	T	T	T	G	C	T	C	A	C	G	A	G	G	A	T	G	A	G	C	G	G	A	T	G	A	A	A	T	T	A	C	G
HN088	5.58	C	T	T	A	T	T	G	A	T	A	T	T	G	C	C	A	T	T	T	G	C	T	C	A	C	G	A	G	G	A	T	G	A	G	C	G	G	A	T	G	A	A	A	T	T	A	C	G
HN087	6.29	C	T	T	A	T	T	G	A	T	A	T	T	G	C	C	A	T	T	T	G	C	T	C	A	C	G	A	G	G	A	T	G	A	G	C	G	G	A	T	G	A	A	A	T	T	A	C	G
HN014	7.77	C	T	T	A	T	T	G	A	T	A	T	T	G	C	C	A	T	T	T	G	C	T	C	A	C	G	A	G	G	A	T	G	A	G	C	G	G	A	T	G	A	A	A	T	T	A	C	G
HN028	6.43	C	T	T	A	T	T	G	A	T	A	T	T	G	C	C	A	T	T	T	G	C	T	C	A	C	G	A	G	G	A	T	G	A	G	C	G	G	A	T	G	A	A	A	T	T	A	C	G
HN006	6.79	C	T	T	A	T	T	G	A	T	A	T	T	G	C	C	A	T	T	T	G	C	T	C	A	C	G	A	G	G	A	T	G	A	G	C	G	G	A	T	G	A	A	A	T	T	A	C	G
HN034	4.77	C	T	T	A	T	T	G	A	T	A	T	T	G	C	C	A	T	T	T	G	C	T	C	A	C	G	A	G	G	A	T	G	A	G	C	G	G	A	T	G	A	A	A	T	T	A	C	G
HN102	5.44	C	T	T	A	T	T	G	A	T	A	T	T	G	C	C	A	T	T	T	G	C	T	C	A	C	G	A	G	G	A	T	G	A	G	C	G	G	A	T	G	A	A	A	T	T	A	C	G
HN081	0	C	T	T	A	T	T	G	A	T	A	T	T	G	C	C	A	T	T	T	G	C	T	C	A	C	G	A	G	G	A	T	G	A	G	C	G	G	A	T	G	A	A	A	T	T	A	C	G
HN065	4.73	C	T	T	A	T	T	G	A	T	A	T	T	G	C	C	A	T	T	T	G	C	T	C	A	C	G	A	G	G	A	T	G	A	G	C	G	G	A	T	G	A	A	A	T	T	A	C	G
HN054	5.24	C	T	T	A	T	T	G	A	T	A	T	T	G	C	C	A	T	T	T	G	C	T	C	A	C	G	A	G	G	A	T	G	A	G	C	G	G	A	T	G	A	A	A	T	T	A	C	G
HN009	8.64	C	T	T	A	T	T	G	A	T	A	T	T	G	C	C	A	T	T	T	G	C	T	C	A	C	G	A	G	G	A	T	G	A	G	C	G	G	A	T	G	A	A	A	T	T	A	C	G
W82	5.23	C	T	T	A	T	T	G	A	T	A	T	T	G	C	C	A	T	T	T	G	C	T	C	A	C	G	A	G	G	A	T	G	A	G	C	G	G	A	T	G	A	A	A	T	T	A	C	G
HN001	8.34	C	T	T	A	T	T	G	A	T	A	T	T	G	C	C	A	T	T	T	G	C	T	C	A	C	G	A	G	G	A	T	G	A	G	C	G	G	A	T	G	A	A	A	T	T	A	C	G
HN013	6.91	C	T	T	A	T	T	G	A	T	A	T	T	G	C	C	A	T	T	T	G	C	T	C	A	C	G	A	G	G	A	T	G	A	G	C	G	G	A	T	G	A	A	A	T	T	A	C	G
HN057	4.82	C	T	T	A	T	T	G	A	T	A	T	T	G	C	C	A	T	T	T	G	C	T	C	A	C	G	A	G	G	A	T	G	A	G	C	G	G	A	T	G	A	A	A	T	T	A	C	G
HN029	6.87	C	T	T	A	T	T	G	A	T	A	T	T	G	C	C	A	T	T	T	G	C	T	C	A	C	G	A	G	G	A	T	G	A	G	C	G	G	A	T	G	A	A	A	T	T	A	C	G
HN071	5.21	C	T	T	A	T	T	G	A	T	A	T	T	G	C	C	A	T	T	T	G	C	T	C	A	C	G	A	G	G	A	T	G	A	G	C	G	G	A	T	G	A	A	A	T	T	A	C	G
HN037	4.84	C	T	T	A	T	T	G	A	T	A	T	T	G	C	C	A	T	T	T	G	C	T	C	A	C	G	A	G	G	A	T	G	A	G	C	G	G	A	C	A	G	G	T	T	G	C	C	C
HN105	4.54	C	T	T	A	T	T	G	A	T	A	T	T	G	C	C	A	T	T	T	G	C	T	C	A	C	G	A	G	G	G	T	G	A	G	C	G	C	G	C	A	G	G	T	C	G	C	T	G
HN050	6.77	C	T	T	A	T	T	G	A	T	A	T	T	G	C	C	A	T	T	T	G	C	T	C	A	C	G	A	G	G	G	T	G	A	G	C	G	C	G	C	A	G	G	T	C	G	C	T	G
HN107	10.6	C	T	T	A	T	T	G	A	T	A	T	T	G	C	C	A	T	T	T	G	C	T	C	A	C	G	A	G	G	G	T	G	A	G	C	G	C	G	C	A	G	G	T	C	G	C	T	G
HN103	7.01	C	T	T	A	T	T	G	A	T	A	T	T	G	C	C	A	T	T	T	G	C	T	C	A	C	G	A	G	G	G	T	G	A	G	C	G	C	G	C	A	G	G	T	C	G	C	T	G
HN041	4.68	C	T	T	A	T	T	G	A	T	A	T	T	G	C	C	A	T	T	T	G	C	T	C	A	C	G	A	G	G	G	T	G	A	G	C	G	C	G	C	A	G	G	T	C	G	C	T	G
HN042	5.32	C	T	T	A	T	T	G	A	T	A	T	T	G	C	C	A	T	T	T	G	C	T	C	A	C	G	A	G	G	G	T	G	A	G	C	G	C	G	C	A	G	G	T	C	G	C	T	G
HN043	5.85	C	T	T	A	T	T	G	A	T	A	T	T	G	C	C	A	T	T	T	G	C	T	C	A	C	G	A	G	G	G	T	G	A	G	C	G	C	G	C	A	G	G	T	C	G	C	T	G
HN035	3.13	C	T	T	A	T	T	G	A	T	A	T	T	G	C	C	A	T	T	T	G	C	T	C	A	C	G	A	G	G	G	T	G	A	G	C	G	C	G	C	A	G	G	T	C	G	C	T	G
HN044	4.57	C	T	T	A	T	T	G	A	T	A	T	T	G	C	C	A	T	T	T	G	C	T	C	A	C	G	A	G	G	G	T	G	A	G	C	G	S	G	C	A	G	G	T	C	G	C	T	G
HN074	7.16	C	T	T	A	T	T	G	A	T	A	T	T	G	C	C	A	T	T	T	G	C	T	C	A	C	G	A	G	G	G	T	G	A	G	C	G	C	G	C	A	G	G	T	C	G	C	T	G
HN092	6.45	Y	K	T	A	W	Y	G	R	Y	A	Y	Y	G	C	C	A	T	T	T	G	C	T	C	A	C	G	A	G	G	A	T	G	A	G	C	G	G	A	C	A	G	G	T	C	G	C	T	G
HN039	2.71	Y	K	T	A	W	Y	G	R	Y	R	Y	Y	G	C	C	A	T	T	T	G	C	T	C	A	C	G	A	G	G	A	T	G	A	G	C	G	G	A	C	A	G	G	T	C	G	C	T	G
HN045	1.43	T	G	T	A	A	C	G	G	C	G	C	C	G	C	C	A	T	T	T	G	C	T	C	A	C	G	A	G	G	A	T	G	A	G	C	G	G	A	C	A	G	G	T	C	G	C	T	G
HN097	4.59	T	G	C	G	A	C	A	G	C	G	C	C	G	C	C	A	T	T	A	G	C	T	C	A	T	A	G	C	A	G	G	A	G	A	C	G	C	A	C	A	G	G	T	C	G	C	T	G
HN040	1.02	T	G	C	G	A	C	A	G	C	G	C	C	G	C	G	A	C	C	T	A	C	T	C	A	T	A	G	C	G	G	T	G	A	G	C	A	C	A	C	A	G	G	T	T	G	C	C	C
HN056	6.41	C	T	T	A	T	T	G	A	T	A	T	T	A	T	G	T	C	C	T	A	G	G	T	C	T	A	G	C	A	G	G	A	G	A	T	A	C	A	T	G	A	A	A	T	T	A	C	G
HN007	3.63	C	T	T	A	T	T	G	A	T	A	T	T	G	C	G	A	C	C	T	G	C	T	C	A	T	A	G	C	A	G	G	A	G	A	T	A	C	A	C	A	G	G	T	T	G	C	C	C
HN095	6.63	C	T	T	A	T	T	G	A	T	A	T	T	G	C	G	A	C	C	T	G	C	T	C	A	T	A	G	C	A	G	G	A	G	A	T	A	C	A	C	A	G	G	T	T	G	C	C	C
HN094	4.74	C	T	T	A	T	T	G	A	T	A	T	T	G	C	G	A	C	C	T	G	C	T	C	A	T	A	G	C	A	G	G	A	G	A	T	A	C	A	C	A	G	G	T	T	G	C	C	C
HN021	5.85	T	G	T	A	A	C	G	G	C	G	C	C	G	C	G	A	C	C	T	G	C	T	C	A	T	A	G	C	A	G	G	A	G	A	T	A	C	A	C	A	G	G	T	T	G	C	C	C
HN089	9.2	T	G	T	A	A	C	G	G	C	G	C	C	G	C	G	A	C	C	T	G	C	T	C	A	T	A	G	C	A	G	G	A	G	A	T	A	C	A	C	A	G	G	T	T	G	C	C	C
HN101	5.49	T	G	C	G	A	C	A	G	C	G	C	C	A	T	G	T	C	C	T	A	G	G	T	C	T	A	G	C	A	G	G	A	G	A	T	A	C	A	T	G	A	A	A	T	T	A	C	G
HN047	5.56	T	G	C	G	A	C	A	G	C	G	C	C	A	T	G	T	C	C	T	A	G	G	T	C	.	A	G	C	A	G	G	A	G	A	T	A	C	A	T	G	A	A	A	T	T	A	C	G
HN016	3.94	T	G	C	G	A	C	A	G	C	G	C	C	A	T	G	T	C	C	T	A	G	G	T	C	T	A	G	C	A	G	G	A	G	A	T	A	C	A	T	G	A	A	A	T	T	A	C	G
HN020	4.31	T	G	C	G	A	C	A	G	C	G	C	C	A	T	G	T	C	C	T	A	G	G	T	C	T	A	G	C	A	G	G	A	G	A	T	A	C	A	T	G	A	A	A	T	T	A	C	G
HN008	4.72	T	G	C	G	A	C	A	G	C	G	C	C	A	T	G	T	C	C	T	A	G	G	T	C	T	A	G	C	A	G	G	A	G	A	T	A	C	A	T	G	A	A	A	T	T	A	C	G
HN106	5.36	T	G	C	G	A	C	A	G	C	G	C	C	A	T	G	T	C	C	T	A	G	G	T	C	T	A	G	C	A	G	G	A	G	A	T	A	C	A	T	G	A	A	A	T	T	A	C	G
HN011	6.07	T	G	C	G	A	C	A	G	C	G	C	C	A	T	G	T	C	C	T	A	G	G	T	C	T	A	G	C	A	G	G	A	G	A	T	A	C	A	T	G	A	A	A	T	T	A	C	G
HN018	4.69	T	G	C	G	A	C	A	G	C	G	C	C	A	T	G	T	C	C	T	A	G	G	T	C	T	A	G	C	A	G	G	A	G	A	T	A	C	A	T	G	A	A	A	T	T	A	C	G
HN022	5.04	T	G	C	G	A	C	A	G	C	G	C	C	A	T	G	T	C	C	T	A	G	G	T	C	T	A	G	C	A	G	G	A	G	A	T	A	C	A	T	G	A	A	A	T	T	A	C	G
HN015	5.35	T	G	C	G	A	C	A	G	C	G	C	C	A	T	G	T	C	C	T	A	G	G	T	C	T	A	G	C	A	G	G	A	G	A	T	A	C	A	T	G	A	A	A	T	T	A	C	G
HN010	5.12	T	G	C	G	A	C	A	G	C	G	C	C	A	T	G	T	C	C	T	A	G	G	T	C	T	A	G	C	A	G	G	A	G	A	T	A	C	A	T	G	A	A	A	T	T	A	C	G
HN017	5.71	T	G	C	G	A	C	A	G	C	G	C	C	A	T	G	T	C	C	T	A	G	G	T	C	T	A	G	C	A	G	G	A	G	A	T	A	C	A	T	G	A	A	A	T	T	A	C	G
HN055	5.59	T	G	C	G	A	C	A	G	C	G	C	C	A	T	G	T	C	C	T	A	G	G	T	C	T	A	G	C	A	G	G	A	G	A	T	A	C	A	T	G	A	A	A	T	T	A	C	G
HN019	0	T	G	C	G	A	C	A	G	C	G	C	C	A	T	G	T	C	C	T	A	G	G	T	C	T	A	G	C	A	G	G	A	G	A	T	A	C	A	T	G	A	A	A	T	T	A	C	G
HN003	4.13	T	G	C	G	A	C	A	G	C	G	C	C	A	T	G	T	C	C	T	A	G	G	T	C	T	A	G	C	A	G	G	A	G	A	T	A	C	A	T	G	A	A	A	T	T	A	C	G
HN005	4.96	T	G	C	G	A	C	A	G	C	G	C	C	A	T	G	T	C	C	T	A	G	G	T	C	T	A	G	C	A	G	G	A	G	A	T	A	C	A	T	G	A	A	A	T	T	A	C	G
HN002	4.66	T	G	C	G	A	C	A	G	C	G	C	C	A	T	G	T	C	C	T	A	G	G	T	C	T	A	G	C	A	G	G	A	G	A	T	A	C	A	T	G	A	A	A	T	T	A	C	G
HN004	4.57	T	G	C	G	A	C	A	G	C	G	C	C	A	T	G	T	C	C	T	A	G	G	T	C	T	A	G	C	A	G	G	A	G	A	T	A	C	A	T	G	A	A	A	T	T	A	C	G
HN096	6.28	C	T	T	A	T	T	G	A	T	A	T	T	G	C	C	A	T	T	T	G	C	T	C	A	C	G	A	G	A	G	G	A	G	A	C	G	C	A	C	A	G	G	T	C	G	C	T	G
HN023	4.95	C	T	T	A	T	T	G	A	T	A	T	T	A	T	G	T	C	C	T	A	C	T	C	A	T	A	G	C	G	A	T	G	A	G	C	G	G	A	T	G	A	A	A	T	T	A	C	G
HN090	5.74	C	T	T	A	T	T	G	A	T	A	T	T	A	T	G	T	Y	C	T	A	C	T	C	A	C	G	A	G	G	A	T	G	A	G	C	G	G	A	C	A	G	G	T	T	G	C	C	C
HN052	1.52	T	K	T	A	A	C	G	G	C	G	C	C	A	T	G	T	C	C	T	G	C	T	C	A	T	A	G	C	G	G	T	G	A	G	C	A	C	A	C	A	G	G	T	T	G	C	C	G
HN031	2.72	T	G	C	G	A	C	A	G	C	G	C	C	A	T	G	T	C	C	T	A	G	T	C	A	T	A	G	C	A	G	G	A	G	A	T	A	C	A	C	A	G	G	T	T	G	C	C	C
HN032	5.32	T	G	C	G	A	C	A	G	C	G	C	C	A	T	G	T	C	C	T	A	G	T	C	A	T	A	G	C	A	G	G	A	G	A	T	A	C	A	C	A	G	G	T	T	G	C	C	C
HN063	1.81	T	G	T	A	A	C	G	G	C	G	C	C	G	C	C	A	T	T	T	G	C	T	C	A	C	G	A	G	A	G	G	A	G	A	T	A	C	A	T	G	G	G	T	C	G	C	T	G
HN046	2.3	T	G	T	A	A	C	G	G	C	G	C	C	G	C	C	A	T	T	T	G	C	T	C	A	T	A	A	G	A	G	G	A	G	G	C	A	C	A	C	A	A	A	A	T	T	A	C	G
HN053	2.04	T	G	T	A	A	C	G	G	C	G	C	C	G	T	G	T	C	C	T	A	C	T	C	A	T	A	G	C	A	G	G	A	G	A	C	A	C	A	C	A	A	A	A	T	T	A	C	G
HN024	4.15	T	G	C	G	A	C	A	G	C	G	C	C	G	C	C	A	T	T	A	G	C	T	C	A	T	A	A	G	A	G	G	A	G	A	C	G	C	A	C	A	G	A	T	T	G	A	C	G
HN072	4.48	T	G	C	G	A	C	A	G	C	G	C	C	G	C	C	A	T	T	A	G	C	T	C	A	T	A	A	G	A	G	G	A	G	A	C	G	C	A	C	A	G	A	T	T	G	A	C	G
HN069	4.9	T	G	C	G	A	C	A	G	C	G	C	C	G	C	C	A	T	T	A	G	C	T	C	A	T	A	A	G	A	G	G	A	G	A	C	G	C	A	C	A	G	A	T	T	G	A	C	G
HN060	4.44	T	G	C	G	A	C	A	G	C	G	C	C	G	C	C	A	T	T	A	G	C	T	C	A	T	A	A	G	A	G	G	R	G	A	C	G	C	A	C	A	G	A	T	T	G	A	C	G
HN077	5.65	T	G	C	G	A	C	A	G	C	G	C	C	G	C	C	A	T	T	A	G	C	T	C	A	T	A	A	G	A	G	G	A	G	A	C	G	C	A	C	A	G	A	T	T	G	A	C	G
HN068	3.77	T	G	C	G	A	C	A	.	C	G	C	C	G	C	C	A	T	T	A	G	C	T	C	A	T	A	G	C	A	G	G	A	G	A	C	G	C	A	C	A	G	G	T	C	G	C	T	G
HN026	4.22	T	G	C	G	A	C	A	G	C	G	C	C	G	C	C	A	T	T	A	G	C	T	C	A	T	A	G	C	A	G	G	A	G	A	T	A	C	A	T	G	A	A	A	T	T	A	C	G
HN051	2.59	C	G	C	G	A	C	A	G	C	G	C	C	G	C	C	A	T	T	A	G	C	T	C	A	T	A	G	C	A	G	G	A	G	A	C	G	C	A	C	A	G	G	T	C	G	C	T	G
HN104	4.48	T	G	C	G	A	C	A	G	C	R	C	C	G	C	C	A	T	T	A	G	C	T	C	A	T	A	G	C	A	G	G	A	G	A	C	G	C	A	C	A	G	G	T	C	G	C	T	G
HN012	4.18	T	G	C	G	A	C	A	G	C	G	C	C	G	C	C	A	T	T	A	G	G	T	C	A	C	G	A	C	A	G	G	A	G	G	C	G	C	A	C	A	A	A	A	T	G	A	C	G
HN078	5.89	T	G	C	G	A	C	A	G	C	G	C	C	G	C	C	A	T	T	A	G	G	T	C	A	C	G	A	C	A	G	G	A	G	G	C	G	C	A	C	A	A	A	A	T	G	A	C	G
HN075	2.96	T	G	C	G	A	C	A	G	C	G	C	C	G	C	C	A	T	T	A	G	G	T	C	A	C	G	A	C	A	G	G	A	G	G	C	G	C	A	C	A	A	A	A	T	G	A	C	G
HN076	4.55	T	G	C	G	A	C	A	G	C	G	C	C	G	C	C	A	T	T	A	G	G	T	C	A	C	G	A	C	A	G	G	A	G	G	C	G	C	A	C	A	A	A	A	T	G	A	C	G
HN025	4.72	T	G	C	G	A	C	A	G	C	G	C	C	G	C	C	A	T	T	A	G	G	T	C	A	C	G	A	C	A	G	G	A	G	G	C	G	C	A	C	A	A	A	A	T	G	A	C	G
Gene
[truncated: 83 more columns]

## Sheet: S 10
Supplementary Table S10: Details of effects predicted for the amino acid changes observed naturally among soybean cultivars for the sucrose biosynthesis related genes.
Gene_Id	SNP Position	SNP position	AA change	Effect	Gene function
Glyma.08G099300	7595092	T239A	1.367	Neutral	G7KG11 DEAD-box ATP-dependent RNA helicase n=1 Tax=Medicago truncatula RepID=G7KG11_MEDTR
	7595722	R140C	0.16	Neutral
	7595767	S125P	-1.316	Neutral
	7595898	T81I	-5.935	Deleterious
	7595949	D64G	1.169	Neutral
	7595989	S51P	1.698	Neutral
	7596178	H13R	1.771	Neutral
	7596194	I8V	0.311	Neutral
Glyma.08G099400	7600727	G334C	-2.529	Deleterious	E3PZ12 CBL-interacting protein kinase 04 n=2 Tax=Vitis vinifera RepID=E3PZ12_VITVI
Glyma.08G100500	7719126	A2T	-0.444	Neutral	G7K9S5 F-box/FBD/LRR-repeat protein n=1 Tax=Medicago truncatula RepID=G7K9S5_MEDTR
	7719273	R51W	-2.4	Neutral
	7719337	A72G	-0.944	Neutral
	7719370	G83A	-5.833	Deleterious
	7719685	T160K	1.4	Neutral
	7719780	K192E	0.178	Neutral
	7719789	C195R	-2.967	Deleterious
	7719871	A222V	0.556	Neutral
	7719892	P229L	-3.383	Deleterious
	7720681	M246L	0.333	Neutral
	7720853	G303D	1.033	Neutral
	7720967	S341T	-0.233	Neutral
GlymA.08G100600	7723214	L288F	-2.254	Neutral	Q6NQD9 Probable mediator of RNA polymerase II transcription subunit 19b n=1 Tax=Arabidopsis thaliana RepID=MD19B_ARATH
	7723316	H245Q	-0.018	Neutral
	7724779	N237Y	-2.874	Deleterious
	7725294	H85L	-0.789	Neutral
Glyma.08G101300	7783669	T92R	3.663	Neutral	C6K2L2 Myo-inositol oxygenase n=1 Tax=Solanum lycopersicum RepID=C6K2L2_SOLLC
	7784950	I205R	1.388	Neutral
	7785130	K225M	-5.438	Deleterious
	7785180	L242F	-3.514	Deleterious
Glyma.08G101700	7809940	P185L	-0.125	Neutral	M7YF87 ABC transporter C family member 3 n=1 Tax=Triticum urartu RepID=M7YF87_TRIUA
	7809957	N179K	-1.261	Neutral
	7809992	I168F	-1.923	Neutral
	7810015	T160R	2.914	Neutral
	7810314	S86P	-3.701	Deleterious
	7810379	D64G	5.611	Neutral
	7810563	V3F	1.035	Neutral
Glyma.08G101800	7815640	R53H	-2.681	Deleterious	G7J2H0 Serine/threonine protein phosphatase 6 regulatory ankyrin repeat subunit C n=1 Tax=Medicago truncatula RepID=G7J2H0_MEDTR
	7816032	K184E	-0.033	Neutral
	7817816	A491P	-2.812	Deleterious
	7818029	T562S	0.527	Neutral
	7818169	K608N	-2.355	Neutral
GlymA.08G102800	7882269	I16V	-1	Neutral	NA
	7882270	I16T	-5	Deleterious
	7882368	V49M	-3	Deleterious
Glyma.08G103000	7894029	A623V	2.155	Neutral	I1K3K3 Urease n=1 Tax=Glycine max RepID=I1K3K3_SOYBN
	7894577	I563T	-3.702	Deleterious
	7894770	Y522H	5.925	Neutral
	7894792	F514L	-4.546	Deleterious
	7896198	E383G	-6.735	Deleterious
	7896627	T270P	-1.348	Neutral
	7897138	S186A	1.335	Neutral
	7897929	A124T	-0.491	Neutral
	7899155	P71R	-7.464	Deleterious
	7899159	L70I	-1.539	Neutral
GlymA.08G103200	7918389	Q28H	-0.447	Neutral	B9HT87 GLUCOSIDASE 1 family protein n=1 Tax=Populus trichocarpa RepID=B9HT87_POPTR
	7919773	F225V	-5.702	Deleterious
	7920344	I280T	3.557	Neutral
	7920545	A302G	2.317	Neutral
	7923876	V472A	-1.122	Neutral
	7930183	H574R	4.208	Neutral
	7931573	L688I	-0.683	Neutral
	7931827	P736L	5.083	Neutral
	7932235	T812N	-0.414	Neutral
Glyma.08G103900	7972729	S2N	-0.83	Neutral	Q2YHM9 Caffeoyl-CoA O-methyltransferase (Fragment) n=1 Tax=Plantago major RepID=Q2YHM9_PLAMJ
	7973663	N107I	-7.23	Deleterious
	7973769	K142N	0.219	Neutral
Glyma.08G104000	7976814	S81T	3.707	Neutral	Q2YHM9 Caffeoyl-CoA O-methyltransferase (Fragment) n=1 Tax=Plantago major RepID=Q2YHM9_PLAMJ
	7980043	N143K	-1.848	Neutral
	7980067	F151L	1.107	Neutral
	7980159	V182E	-5.448	Deleterious
	7980219	S202F	-3.318	Deleterious
	7980321	S236F	-3.721	Deleterious
Glyma.08G104700	8056837	H308Y	-1.25	Neutral	B9H4T0 Transducin family protein n=1 Tax=Populus trichocarpa RepID=B9H4T0_POPTR
	8057373	N215S	1.084	Neutral
	8058129	G207S	-4.437	Deleterious
Glyma.08G106100	8194448	P24S	-6.151	Deleterious	G7LHB5 Glutamyl-tRNA(Gln) amidotransferase subunit A n=1 Tax=Medicago truncatula RepID=G7LHB5_MEDTR
Glyma.08G106200	8195277	S126L	-4.661	Deleterious	G7LHB5 Glutamyl-tRNA(Gln) amidotransferase subunit A n=1 Tax=Medicago truncatula RepID=G7LHB5_MEDTR
	8195807	V77A	-3.864	Deleterious
	8196111	L6S	-0.003	Neutral
Glyma.08G107500	8267537	G165A	-5.178	Deleterious	G7LH45 UDP-glucose flavonoid 7-O-glucosyltransferase n=1 Tax=Medicago truncatula RepID=G7LH45_MEDTR
	8267782	T247P	6.015	Neutral
Glyma.08G107700	8285093	H135Q	2.071	Neutral	E2GLM8 Leucine-rich repeat receptor-like kinase n=2 Tax=Glycine max RepID=E2GLM8_SOYBN
	8285225	L179F	-2.822	Deleterious
	8286649	V614E	5.633	Neutral
	8288351	M943T	0.149	Neutral
Glyma.08G108700	8344317	G67E	-3	Deleterious	G7JAS2 Rapid alkalinization factor preproprotein n=1 Tax=Medicago truncatula RepID=G7JAS2_MEDTR
Glyma.08G108900	8361148	P155R	-8.431	Deleterious	I1KS66 Serine hydroxymethyltransferase n=1 Tax=Glycine max RepID=I1KS66_SOYBN
	8361924	N383H	-2.246	Neutral
Glyma.08G109800	8424078	A16V	-4	Deleterious	G8A2D4 LCR n=1 Tax=Medicago truncatula RepID=G8A2D4_MEDTR
Glyma.08G111000	8529096	V22A	-1.191	Neutral	Q6X0N7 Beta-galactosidase n=1 Tax=Glycine max RepID=Q6X0N7_SOYBN
	8539508	K617N	-1.544	Neutral
	8543446	A874V	0.584	Neutral
	8543451	G876R	-6.226	Deleterious
Glyma.08G111100	8551981	L288F	-2.254	Neutral	G7LHU6 Methyltransferase-like protein n=1 Tax=Medicago truncatula RepID=G7LHU6_MEDTR
	8552110	H245Q	-0.018	Neutral
	8552406	N237Y	-2.874	Deleterious
	8557749	H85L	-0.789	Neutral
# The score obtained using PROVEAN tool (http://provean.jcvi.org/index.php) which consider clustering of BLAST hits performed by CD-HIT (at >75% global sequence identity). The top 30 clusters form the BLAST results were considered to generate the prediction. *Variants with a score equal to or below -2.5 are considered "deleterious," and variants with a score above -2.5 are considered "neutral."
The deleterious effect of amino acid changes observed in three genes out of seven candidate gene evaluated using the PROVEAN tool (http://provean.jcvi.org/index.php).
